# Supplementary material for: 1-(2-Bromophenyl)ethane-1,2-diyl 1,1′-biphenyl-2,2′-dicarboxylate
Source: Acta Crystallogr Sect E Struct Rep Online. 2012 Apr 28;68(Pt 5):o1552. doi: 10.1107/S1600536812018053 (PMC3344651; doi:10.1107/S1600536812018053)
Supplement: Supplementary file 1 [file e-68-o1552-sup1.cif]

##############################################################################
#                                                                            #
# This CIF contains the data in a paper accepted for publication in          #
# Acta Crystallographica Section E. It conforms to the requirements of       #
# Notes for Authors for Acta Crystallographica Section E, and has been       #
# peer reviewed under the auspices of the IUCr Commission on Journals.       #
#                                                                            #
# Full details of the Crystallographic Information File format               #
# are given in the paper "The Crystallographic Information File (CIF):       #
# a New Standard Archive File for Crystallography" by S. R. Hall, F. H.      #
# Allen and I. D. Brown [Acta Cryst. (1991), A47, 655-685].                  #
#                                                                            #
# The current version of the core CIF dictionary is obtainable from          #
# ftp://ftp.iucr.org/pub/cif_core.dic.                                       #
#                                                                            #
# Software is freely available for graphical display of the structure(s)     #
# in this CIF. For information consult the CIF software page                 #
# http://www.iucr.org/resources/cif/software.                                #
#                                                                            #
# This file may be used for bona fide research purposes within the           #
# scientific community so long as proper attribution is given to the journal # 
# article from which it was obtained.                                        #
#                                                                            #
##############################################################################
data_global
_audit_creation_method     'form.cif (version 2.0)'
_journal_data_validation_number     ?
_journal_date_recd_electronic     2012-04-20
_journal_date_accepted     2012-04-23
_journal_name_full     'Acta Crystallographica, Section E'
_journal_year     2012
_journal_volume     68
_journal_issue      5
_journal_page_first     o1552
_journal_page_last     o1552
_journal_paper_category     QO
_journal_paper_doi     10.1107/S1600536812018053
_journal_coeditor_code     HB6749
_publ_contact_author_name     'Prof. Fun, Hoong-Kun'
_publ_contact_author_address
;
      X-ray Crystallography Unit
      School of Physics
      Universiti Sains Malaysia
      11800 USM, Penang
      MALAYSIA
;
_publ_contact_author_email     'hkfun@usm.my'
_publ_contact_author_fax     '604 6579150'
_publ_contact_author_phone     '604 6533652'
_publ_section_title
;
1-(2-Bromophenyl)ethane-1,2-diyl 1,1'-biphenyl-2,2'-dicarboxylate
;
loop_
    _publ_author_name
    _publ_author_footnote
    _publ_author_address
    'Hoong-Kun Fun'
;
      Thomson Reuters ResearcherID: A-3561-2009.
;
;     X-ray Crystallography Unit
      School of Physics
      Universiti Sains Malaysia
      11800 USM, Penang
      Malaysia
;
    'Ching Kheng Quah'
;
      Thomson Reuters ResearcherID: A-5525-2009.
;
;
      X-ray Crystallography Unit
      School of Physics
      Universiti Sains Malaysia
      11800 USM, Penang
      Malaysia
;
    'Dongdong Wu' ?
;
     School of Chemistry and Chemical Engineering
     Nanjing University
     Nanjing, 210093
     People's Republic of China
;
data_I
_audit_creation_method     SHELXL-97
_chemical_name_systematic
;
1-(2-Bromophenyl)ethane-1,2-diyl 1,1'-biphenyl-2,2'-dicarboxylate
;
_chemical_name_common
;
7-(2-Bromophenyl)-7,8-dihydrodibenzo[<i>f</i>,<i>h</i>][1,4]dioxecine-5,10-dione
;
_chemical_formula_moiety     'C22 H15 Br O4'
_chemical_formula_sum     'C22 H15 Br O4'
_chemical_formula_iupac     'C22 H15 Br O4'
_chemical_formula_weight     423.25
_chemical_melting_point     ?
_symmetry_cell_setting     monoclinic
_symmetry_space_group_name_H-M     'P 21/c'
_symmetry_space_group_name_Hall     '-P 2ybc'
loop_
    _symmetry_equiv_pos_as_xyz
    'x, y, z'
    '-x, y+1/2, -z+1/2'
    '-x, -y, -z'
    'x, -y-1/2, z-1/2'
_cell_length_a     8.0436(9)
_cell_length_b     21.775(2)
_cell_length_c     12.8809(11)
_cell_angle_alpha     90.00
_cell_angle_beta     125.613(5)
_cell_angle_gamma     90.00
_cell_volume     1834.1(3)
_cell_formula_units_Z     4
_cell_measurement_reflns_used     3936
_cell_measurement_theta_min     2.70
_cell_measurement_theta_max     25.11
_cell_measurement_temperature     296
_exptl_crystal_description     'block'
_exptl_crystal_colour     'colourless'
_exptl_crystal_size_max     0.411
_exptl_crystal_size_mid     0.228
_exptl_crystal_size_min     0.168
_exptl_crystal_density_diffrn     1.533
_exptl_crystal_density_meas     ?
_exptl_crystal_density_method     'not measured'
_exptl_crystal_F_000     856
_exptl_absorpt_coefficient_mu     2.266
_exptl_absorpt_correction_type     multi-scan
_exptl_absorpt_process_details     '(<i>SADABS</i>; Bruker, 2009)'
_exptl_absorpt_correction_T_min     0.4560
_exptl_absorpt_correction_T_max     0.7020
_exptl_special_details     ?
_diffrn_ambient_temperature     296
_diffrn_radiation_type     MoK\a
_diffrn_radiation_wavelength     0.71073
_diffrn_radiation_source     'fine-focus sealed tube'
_diffrn_radiation_monochromator     graphite
_diffrn_measurement_device_type     'Bruker SMART APEXII DUO CCD'
_diffrn_measurement_method     '\f and \w scans'
_diffrn_detector_area_resol_mean     ?
_diffrn_reflns_number     17934
_diffrn_reflns_av_R_equivalents     0.0276
_diffrn_reflns_av_sigmaI/netI     0.0300
_diffrn_reflns_theta_min     1.87
_diffrn_reflns_theta_max     30.07
_diffrn_reflns_theta_full     30.07
_diffrn_measured_fraction_theta_max     0.996
_diffrn_measured_fraction_theta_full     0.996
_diffrn_reflns_limit_h_min     -11
_diffrn_reflns_limit_h_max     11
_diffrn_reflns_limit_k_min     -30
_diffrn_reflns_limit_k_max     26
_diffrn_reflns_limit_l_min     -18
_diffrn_reflns_limit_l_max     17
_diffrn_standards_number     0
_diffrn_standards_interval_count     .
_diffrn_standards_interval_time     .
_diffrn_standards_decay_%     ?
_refine_special_details
;
 Refinement of F^2^ against ALL reflections.  The weighted R-factor wR and
 goodness of fit S are based on F^2^, conventional R-factors R are based
 on F, with F set to zero for negative F^2^. The threshold expression of
 F^2^ > 2sigma(F^2^) is used only for calculating R-factors(gt) etc. and is
 not relevant to the choice of reflections for refinement.  R-factors based
 on F^2^ are statistically about twice as large as those based on F, and R-
 factors based on ALL data will be even larger.
;
_reflns_number_total     5372
_reflns_number_gt     3377
_reflns_threshold_expression     I>2\s(I)
_refine_ls_structure_factor_coef     Fsqd
_refine_ls_matrix_type     full
_refine_ls_R_factor_all     0.0748
_refine_ls_R_factor_gt     0.0390
_refine_ls_wR_factor_gt     0.0892
_refine_ls_wR_factor_ref     0.1021
_refine_ls_goodness_of_fit_ref     1.018
_refine_ls_restrained_S_all     1.018
_refine_ls_number_reflns     5372
_refine_ls_number_parameters     244
_refine_ls_number_restraints     0
_refine_ls_hydrogen_treatment     constr
_refine_ls_weighting_scheme     calc
_refine_ls_weighting_details
         'calc w=1/[\s^2^(Fo^2^)+(0.0405P)^2^+0.5554P] where P=(Fo^2^+2Fc^2^)/3'
_atom_sites_solution_hydrogens     geom
_atom_sites_solution_primary     direct
_atom_sites_solution_secondary     difmap
_refine_ls_shift/su_max     0.001
_refine_ls_shift/su_mean     0.001
_refine_diff_density_max     0.498
_refine_diff_density_min     -0.639
_refine_ls_extinction_method     none
_refine_ls_extinction_coef     ?
loop_
    _atom_type_symbol
    _atom_type_description
    _atom_type_scat_dispersion_real
    _atom_type_scat_dispersion_imag
    _atom_type_scat_source
    'C' 'C' 0.0033 0.0016
                         'International Tables Vol C Tables 4.2.6.8 and 6.1.1.4'
    'H' 'H' 0.0000 0.0000
                         'International Tables Vol C Tables 4.2.6.8 and 6.1.1.4'
    'Br' 'Br' -0.2901 2.4595
                         'International Tables Vol C Tables 4.2.6.8 and 6.1.1.4'
    'O' 'O' 0.0106 0.0060
                         'International Tables Vol C Tables 4.2.6.8 and 6.1.1.4'
_computing_data_collection     'APEX2 (Bruker, 2009)'
_computing_cell_refinement     'SAINT (Bruker, 2009)'
_computing_data_reduction     'SAINT (Bruker, 2009)'
_computing_structure_solution     'SHELXTL (Sheldrick, 2008)'
_computing_structure_refinement     'SHELXTL (Sheldrick, 2008)'
_computing_molecular_graphics     'SHELXTL (Sheldrick, 2008)'
_computing_publication_material
                             'SHELXTL (Sheldrick, 2008) and PLATON (Spek, 2009)'
loop_
    _atom_site_type_symbol
    _atom_site_label
    _atom_site_fract_x
    _atom_site_fract_y
    _atom_site_fract_z
    _atom_site_U_iso_or_equiv
    _atom_site_adp_type
    _atom_site_calc_flag
    _atom_site_refinement_flags
    _atom_site_occupancy
    _atom_site_symmetry_multiplicity
    _atom_site_disorder_assembly
    _atom_site_disorder_group
    Br Br1 0.37032(5) 0.921319(11) -0.01825(3) 0.08022(13) Uani d . 1 1 . .
    O O1 0.7470(2) 0.72827(7) 0.16591(14) 0.0531(4) Uani d . 1 1 . .
    O O2 0.4090(2) 0.71970(6) 0.07684(12) 0.0418(3) Uani d . 1 1 . .
    O O3 0.2865(2) 0.63389(7) -0.14111(13) 0.0491(3) Uani d . 1 1 . .
    O O4 0.4228(2) 0.72635(6) -0.13204(13) 0.0458(3) Uani d . 1 1 . .
    C C1 0.6842(4) 0.52668(10) 0.1470(2) 0.0553(5) Uani d . 1 1 . .
    H H1A 0.7364 0.4977 0.1199 0.066 Uiso calc R 1 1 . .
    C C2 0.6125(4) 0.50741(10) 0.2159(2) 0.0604(6) Uani d . 1 1 . .
    H H2A 0.6172 0.4660 0.2350 0.072 Uiso calc R 1 1 . .
    C C3 0.5339(4) 0.54928(11) 0.2566(2) 0.0584(6) Uani d . 1 1 . .
    H H3A 0.4837 0.5362 0.3022 0.070 Uiso calc R 1 1 . .
    C C4 0.5300(3) 0.61110(10) 0.22937(19) 0.0492(5) Uani d . 1 1 . .
    H H4A 0.4768 0.6396 0.2566 0.059 Uiso calc R 1 1 . .
    C C5 0.6052(3) 0.63062(8) 0.16156(17) 0.0401(4) Uani d . 1 1 . .
    C C6 0.6811(3) 0.58824(9) 0.11647(18) 0.0446(4) Uani d . 1 1 . .
    C C7 0.7478(3) 0.60440(9) 0.03322(19) 0.0452(4) Uani d . 1 1 . .
    C C8 0.9329(4) 0.58139(11) 0.0623(2) 0.0610(6) Uani d . 1 1 . .
    H H8A 1.0154 0.5581 0.1359 0.073 Uiso calc R 1 1 . .
    C C9 0.9969(4) 0.59215(13) -0.0146(3) 0.0683(7) Uani d . 1 1 . .
    H H9A 1.1197 0.5755 0.0068 0.082 Uiso calc R 1 1 . .
    C C10 0.8806(4) 0.62726(12) -0.1228(2) 0.0621(6) Uani d . 1 1 . .
    H H10A 0.9231 0.6341 -0.1753 0.075 Uiso calc R 1 1 . .
    C C11 0.6997(3) 0.65224(10) -0.1529(2) 0.0518(5) Uani d . 1 1 . .
    H H11A 0.6231 0.6775 -0.2242 0.062 Uiso calc R 1 1 . .
    C C12 0.6307(3) 0.64009(9) -0.07794(18) 0.0414(4) Uani d . 1 1 . .
    C C13 0.4266(3) 0.66420(9) -0.12071(17) 0.0400(4) Uani d . 1 1 . .
    C C14 0.2663(3) 0.75862(10) -0.13137(19) 0.0484(5) Uani d . 1 1 . .
    H H14A 0.1485 0.7323 -0.1635 0.058 Uiso calc R 1 1 . .
    H H14B 0.2226 0.7949 -0.1849 0.058 Uiso calc R 1 1 . .
    C C15 0.3601(3) 0.77669(8) 0.00661(18) 0.0412(4) Uani d . 1 1 . .
    H H15A 0.4844 0.8010 0.0408 0.049 Uiso calc R 1 1 . .
    C C16 0.6025(3) 0.69798(9) 0.13718(17) 0.0399(4) Uani d . 1 1 . .
    C C17 0.2098(3) 0.81201(8) 0.01800(17) 0.0399(4) Uani d . 1 1 . .
    C C18 0.1965(3) 0.87560(9) 0.00813(19) 0.0473(5) Uani d . 1 1 . .
    C C19 0.0585(4) 0.90790(11) 0.0178(2) 0.0612(6) Uani d . 1 1 . .
    H H19A 0.0522 0.9505 0.0110 0.073 Uiso calc R 1 1 . .
    C C20 -0.0691(4) 0.87701(13) 0.0375(2) 0.0657(7) Uani d . 1 1 . .
    H H20A -0.1608 0.8987 0.0453 0.079 Uiso calc R 1 1 . .
    C C21 -0.0621(3) 0.81435(12) 0.0458(2) 0.0611(6) Uani d . 1 1 . .
    H H21A -0.1498 0.7934 0.0584 0.073 Uiso calc R 1 1 . .
    C C22 0.0759(3) 0.78209(10) 0.0353(2) 0.0504(5) Uani d . 1 1 . .
    H H22A 0.0786 0.7394 0.0401 0.061 Uiso calc R 1 1 . .
loop_
    _atom_site_aniso_label
    _atom_site_aniso_U_11
    _atom_site_aniso_U_22
    _atom_site_aniso_U_33
    _atom_site_aniso_U_12
    _atom_site_aniso_U_13
    _atom_site_aniso_U_23
    Br1 0.0990(2) 0.04491(14) 0.1191(3) -0.00504(13) 0.0762(2) 0.00892(13)
    O1 0.0427(8) 0.0506(8) 0.0540(8) -0.0041(7) 0.0214(7) -0.0010(7)
    O2 0.0430(7) 0.0349(6) 0.0469(7) 0.0056(5) 0.0258(6) 0.0041(5)
    O3 0.0419(8) 0.0497(8) 0.0541(8) -0.0012(6) 0.0271(7) -0.0058(6)
    O4 0.0504(8) 0.0433(7) 0.0495(8) 0.0067(6) 0.0324(7) 0.0024(6)
    C1 0.0647(14) 0.0422(11) 0.0456(11) 0.0113(10) 0.0244(11) 0.0006(9)
    C2 0.0753(16) 0.0403(11) 0.0461(12) -0.0002(11) 0.0244(12) 0.0042(9)
    C3 0.0655(15) 0.0573(13) 0.0467(12) -0.0009(11) 0.0294(12) 0.0096(10)
    C4 0.0524(12) 0.0512(12) 0.0400(10) 0.0061(9) 0.0246(10) 0.0046(9)
    C5 0.0373(10) 0.0400(9) 0.0331(9) 0.0041(8) 0.0150(8) 0.0010(7)
    C6 0.0409(11) 0.0439(11) 0.0367(10) 0.0063(8) 0.0156(9) -0.0002(8)
    C7 0.0397(11) 0.0452(10) 0.0446(11) 0.0030(9) 0.0211(9) -0.0070(8)
    C8 0.0466(13) 0.0676(15) 0.0569(14) 0.0138(11) 0.0235(11) -0.0041(11)
    C9 0.0454(13) 0.0843(18) 0.0758(17) 0.0048(12) 0.0355(13) -0.0193(14)
    C10 0.0550(14) 0.0753(16) 0.0704(16) -0.0072(12) 0.0447(13) -0.0154(13)
    C11 0.0491(12) 0.0590(13) 0.0537(12) -0.0024(10) 0.0336(11) -0.0057(10)
    C12 0.0390(10) 0.0414(10) 0.0428(10) -0.0011(8) 0.0232(9) -0.0078(8)
    C13 0.0409(11) 0.0452(10) 0.0334(9) 0.0034(8) 0.0214(8) -0.0025(8)
    C14 0.0519(12) 0.0461(11) 0.0485(11) 0.0128(9) 0.0300(10) 0.0054(9)
    C15 0.0440(11) 0.0336(9) 0.0465(10) 0.0039(8) 0.0267(9) 0.0032(8)
    C16 0.0416(11) 0.0418(10) 0.0332(9) 0.0026(8) 0.0201(9) -0.0024(7)
    C17 0.0402(10) 0.0376(9) 0.0377(9) 0.0035(8) 0.0203(9) -0.0002(7)
    C18 0.0507(12) 0.0382(10) 0.0498(11) 0.0029(9) 0.0275(10) 0.0022(8)
    C19 0.0630(15) 0.0455(12) 0.0664(15) 0.0171(11) 0.0328(13) 0.0001(10)
    C20 0.0539(14) 0.0805(18) 0.0604(14) 0.0230(13) 0.0320(12) 0.0015(12)
    C21 0.0482(13) 0.0794(17) 0.0607(14) 0.0060(12) 0.0345(12) 0.0075(12)
    C22 0.0499(12) 0.0460(11) 0.0554(12) 0.0019(9) 0.0306(11) 0.0048(9)
_geom_special_details
;
 All esds (except the esd in the dihedral angle between two l.s. planes)
 are estimated using the full covariance matrix.  The cell esds are taken
 into account individually in the estimation of esds in distances, angles
 and torsion angles; correlations between esds in cell parameters are only
 used when they are defined by crystal symmetry.  An approximate (isotropic)
 treatment of cell esds is used for estimating esds involving l.s. planes.
;
loop_
    _geom_bond_atom_site_label_1
    _geom_bond_atom_site_label_2
    _geom_bond_site_symmetry_2
    _geom_bond_distance
    _geom_bond_publ_flag
    Br1 C18 . 1.901(2) ?
    O1 C16 . 1.193(2) ?
    O2 C16 . 1.357(2) ?
    O2 C15 . 1.449(2) ?
    O3 C13 . 1.196(2) ?
    O4 C13 . 1.360(2) ?
    O4 C14 . 1.446(2) ?
    C1 C2 . 1.377(3) ?
    C1 C6 . 1.393(3) ?
    C1 H1A . 0.9300 ?
    C2 C3 . 1.375(3) ?
    C2 H2A . 0.9300 ?
    C3 C4 . 1.387(3) ?
    C3 H3A . 0.9300 ?
    C4 C5 . 1.387(3) ?
    C4 H4A . 0.9300 ?
    C5 C6 . 1.405(3) ?
    C5 C16 . 1.497(3) ?
    C6 C7 . 1.494(3) ?
    C7 C8 . 1.400(3) ?
    C7 C12 . 1.404(3) ?
    C8 C9 . 1.377(4) ?
    C8 H8A . 0.9300 ?
    C9 C10 . 1.372(4) ?
    C9 H9A . 0.9300 ?
    C10 C11 . 1.381(3) ?
    C10 H10A . 0.9300 ?
    C11 C12 . 1.391(3) ?
    C11 H11A . 0.9300 ?
    C12 C13 . 1.490(3) ?
    C14 C15 . 1.524(3) ?
    C14 H14A . 0.9700 ?
    C14 H14B . 0.9700 ?
    C15 C17 . 1.511(3) ?
    C15 H15A . 0.9800 ?
    C17 C22 . 1.383(3) ?
    C17 C18 . 1.389(3) ?
    C18 C19 . 1.380(3) ?
    C19 C20 . 1.368(4) ?
    C19 H19A . 0.9300 ?
    C20 C21 . 1.367(4) ?
    C20 H20A . 0.9300 ?
    C21 C22 . 1.385(3) ?
    C21 H21A . 0.9300 ?
    C22 H22A . 0.9300 ?
loop_
    _geom_angle_atom_site_label_1
    _geom_angle_atom_site_label_2
    _geom_angle_atom_site_label_3
    _geom_angle_site_symmetry_1
    _geom_angle_site_symmetry_3
    _geom_angle
    _geom_angle_publ_flag
    C16 O2 C15 . . 117.39(15) ?
    C13 O4 C14 . . 116.62(15) ?
    C2 C1 C6 . . 122.0(2) ?
    C2 C1 H1A . . 119.0 ?
    C6 C1 H1A . . 119.0 ?
    C3 C2 C1 . . 120.2(2) ?
    C3 C2 H2A . . 119.9 ?
    C1 C2 H2A . . 119.9 ?
    C2 C3 C4 . . 119.6(2) ?
    C2 C3 H3A . . 120.2 ?
    C4 C3 H3A . . 120.2 ?
    C3 C4 C5 . . 120.2(2) ?
    C3 C4 H4A . . 119.9 ?
    C5 C4 H4A . . 119.9 ?
    C4 C5 C6 . . 120.85(18) ?
    C4 C5 C16 . . 118.26(17) ?
    C6 C5 C16 . . 120.89(17) ?
    C1 C6 C5 . . 117.15(19) ?
    C1 C6 C7 . . 118.28(18) ?
    C5 C6 C7 . . 124.49(18) ?
    C8 C7 C12 . . 116.7(2) ?
    C8 C7 C6 . . 119.65(19) ?
    C12 C7 C6 . . 123.65(17) ?
    C9 C8 C7 . . 122.1(2) ?
    C9 C8 H8A . . 118.9 ?
    C7 C8 H8A . . 118.9 ?
    C10 C9 C8 . . 120.4(2) ?
    C10 C9 H9A . . 119.8 ?
    C8 C9 H9A . . 119.8 ?
    C9 C10 C11 . . 119.3(2) ?
    C9 C10 H10A . . 120.4 ?
    C11 C10 H10A . . 120.4 ?
    C10 C11 C12 . . 120.7(2) ?
    C10 C11 H11A . . 119.6 ?
    C12 C11 H11A . . 119.6 ?
    C11 C12 C7 . . 120.75(18) ?
    C11 C12 C13 . . 118.37(18) ?
    C7 C12 C13 . . 120.85(17) ?
    O3 C13 O4 . . 124.52(17) ?
    O3 C13 C12 . . 125.52(18) ?
    O4 C13 C12 . . 109.95(16) ?
    O4 C14 C15 . . 106.92(16) ?
    O4 C14 H14A . . 110.3 ?
    C15 C14 H14A . . 110.3 ?
    O4 C14 H14B . . 110.3 ?
    C15 C14 H14B . . 110.3 ?
    H14A C14 H14B . . 108.6 ?
    O2 C15 C17 . . 108.48(15) ?
    O2 C15 C14 . . 106.09(15) ?
    C17 C15 C14 . . 111.35(16) ?
    O2 C15 H15A . . 110.3 ?
    C17 C15 H15A . . 110.3 ?
    C14 C15 H15A . . 110.3 ?
    O1 C16 O2 . . 124.79(18) ?
    O1 C16 C5 . . 125.73(18) ?
    O2 C16 C5 . . 109.48(16) ?
    C22 C17 C18 . . 117.32(18) ?
    C22 C17 C15 . . 121.22(17) ?
    C18 C17 C15 . . 121.44(18) ?
    C19 C18 C17 . . 121.5(2) ?
    C19 C18 Br1 . . 117.61(17) ?
    C17 C18 Br1 . . 120.89(15) ?
    C20 C19 C18 . . 119.7(2) ?
    C20 C19 H19A . . 120.1 ?
    C18 C19 H19A . . 120.1 ?
    C21 C20 C19 . . 120.2(2) ?
    C21 C20 H20A . . 119.9 ?
    C19 C20 H20A . . 119.9 ?
    C20 C21 C22 . . 119.8(2) ?
    C20 C21 H21A . . 120.1 ?
    C22 C21 H21A . . 120.1 ?
    C17 C22 C21 . . 121.3(2) ?
    C17 C22 H22A . . 119.3 ?
    C21 C22 H22A . . 119.3 ?
loop_
    _geom_torsion_atom_site_label_1
    _geom_torsion_atom_site_label_2
    _geom_torsion_atom_site_label_3
    _geom_torsion_atom_site_label_4
    _geom_torsion_site_symmetry_1
    _geom_torsion_site_symmetry_2
    _geom_torsion_site_symmetry_3
    _geom_torsion_site_symmetry_4
    _geom_torsion
    _geom_torsion_publ_flag
    C6 C1 C2 C3 . . . . 0.2(3) ?
    C1 C2 C3 C4 . . . . -0.9(3) ?
    C2 C3 C4 C5 . . . . -0.1(3) ?
    C3 C4 C5 C6 . . . . 1.8(3) ?
    C3 C4 C5 C16 . . . . -178.53(18) ?
    C2 C1 C6 C5 . . . . 1.4(3) ?
    C2 C1 C6 C7 . . . . -175.6(2) ?
    C4 C5 C6 C1 . . . . -2.3(3) ?
    C16 C5 C6 C1 . . . . 177.95(18) ?
    C4 C5 C6 C7 . . . . 174.39(18) ?
    C16 C5 C6 C7 . . . . -5.3(3) ?
    C1 C6 C7 C8 . . . . -49.6(3) ?
    C5 C6 C7 C8 . . . . 133.7(2) ?
    C1 C6 C7 C12 . . . . 127.8(2) ?
    C5 C6 C7 C12 . . . . -48.9(3) ?
    C12 C7 C8 C9 . . . . -1.0(3) ?
    C6 C7 C8 C9 . . . . 176.6(2) ?
    C7 C8 C9 C10 . . . . 1.1(4) ?
    C8 C9 C10 C11 . . . . 0.7(4) ?
    C9 C10 C11 C12 . . . . -2.7(4) ?
    C10 C11 C12 C7 . . . . 2.9(3) ?
    C10 C11 C12 C13 . . . . -175.23(19) ?
    C8 C7 C12 C11 . . . . -1.0(3) ?
    C6 C7 C12 C11 . . . . -178.45(19) ?
    C8 C7 C12 C13 . . . . 177.03(18) ?
    C6 C7 C12 C13 . . . . -0.4(3) ?
    C14 O4 C13 O3 . . . . 19.0(3) ?
    C14 O4 C13 C12 . . . . -160.36(15) ?
    C11 C12 C13 O3 . . . . 122.3(2) ?
    C7 C12 C13 O3 . . . . -55.8(3) ?
    C11 C12 C13 O4 . . . . -58.4(2) ?
    C7 C12 C13 O4 . . . . 123.48(18) ?
    C13 O4 C14 C15 . . . . 92.45(19) ?
    C16 O2 C15 C17 . . . . -145.27(15) ?
    C16 O2 C15 C14 . . . . 95.00(18) ?
    O4 C14 C15 O2 . . . . -63.25(19) ?
    O4 C14 C15 C17 . . . . 178.92(15) ?
    C15 O2 C16 O1 . . . . 20.9(3) ?
    C15 O2 C16 C5 . . . . -159.12(15) ?
    C4 C5 C16 O1 . . . . 124.1(2) ?
    C6 C5 C16 O1 . . . . -56.2(3) ?
    C4 C5 C16 O2 . . . . -55.9(2) ?
    C6 C5 C16 O2 . . . . 123.83(18) ?
    O2 C15 C17 C22 . . . . -28.2(2) ?
    C14 C15 C17 C22 . . . . 88.2(2) ?
    O2 C15 C17 C18 . . . . 153.52(17) ?
    C14 C15 C17 C18 . . . . -90.1(2) ?
    C22 C17 C18 C19 . . . . 1.3(3) ?
    C15 C17 C18 C19 . . . . 179.6(2) ?
    C22 C17 C18 Br1 . . . . -179.10(15) ?
    C15 C17 C18 Br1 . . . . -0.8(3) ?
    C17 C18 C19 C20 . . . . 0.0(4) ?
    Br1 C18 C19 C20 . . . . -179.65(18) ?
    C18 C19 C20 C21 . . . . -0.9(4) ?
    C19 C20 C21 C22 . . . . 0.6(4) ?
    C18 C17 C22 C21 . . . . -1.7(3) ?
    C15 C17 C22 C21 . . . . -179.99(19) ?
    C20 C21 C22 C17 . . . . 0.7(3) ?
loop_
    _geom_hbond_atom_site_label_D
    _geom_hbond_atom_site_label_H
    _geom_hbond_atom_site_label_A
    _geom_hbond_site_symmetry_A
    _geom_hbond_distance_DH
    _geom_hbond_distance_HA
    _geom_hbond_distance_DA
    _geom_hbond_angle_DHA
    _geom_hbond_publ_flag
    C21 H21A O1 1_455 0.93 2.44 3.321(3) 158 yes
_iucr_refine_instructions_details
;
TITL mo_wdd70_0m   in P21/c (100K)
CELL  0.71073    8.0436   21.7750   12.8809    90.000   125.613    90.000
ZERR  4           0.0009    0.0020    0.0011     0.000     0.005     0.000
LATT   1
SYMM             - X ,    0.50000 + Y ,    0.50000 - Z
SFAC  C  H Br  O
UNIT    88   60   4  16
SIZE 0.168 0.228 0.411
L.S. 10
FMAP 2 1 60
PLAN -20
ACTA
BOND $H
CONF
WGHT      0.0405      0.5554
FVAR       0.46349
BR1   3    0.370323    0.921319   -0.018252    11.00000    0.09901    0.04491 =
         0.11911    0.00892    0.07619   -0.00504
O1    4    0.746982    0.728266    0.165907    11.00000    0.04266    0.05062 =
         0.05397   -0.00104    0.02138   -0.00409
O2    4    0.408974    0.719702    0.076840    11.00000    0.04305    0.03487 =
         0.04687    0.00408    0.02577    0.00557
O3    4    0.286519    0.633888   -0.141108    11.00000    0.04186    0.04973 =
         0.05412   -0.00580    0.02710   -0.00124
O4    4    0.422838    0.726349   -0.132036    11.00000    0.05041    0.04335 =
         0.04953    0.00243    0.03239    0.00670
C1    1    0.684232    0.526682    0.146952    11.00000    0.06465    0.04216 =
         0.04555    0.00057    0.02440    0.01129
AFIX  43
H1A   2    0.736372    0.497727    0.119909    11.00000   -1.20000
AFIX   0
C2    1    0.612480    0.507413    0.215908    11.00000    0.07533    0.04032 =
         0.04613    0.00425    0.02441   -0.00024
AFIX  43
H2A   2    0.617154    0.465986    0.235007    11.00000   -1.20000
AFIX   0
C3    1    0.533893    0.549277    0.256629    11.00000    0.06548    0.05726 =
         0.04671    0.00963    0.02938   -0.00088
AFIX  43
H3A   2    0.483663    0.536201    0.302191    11.00000   -1.20000
AFIX   0
C4    1    0.529971    0.611105    0.229366    11.00000    0.05240    0.05120 =
         0.04004    0.00464    0.02459    0.00613
AFIX  43
H4A   2    0.476773    0.639555    0.256609    11.00000   -1.20000
AFIX   0
C5    1    0.605201    0.630618    0.161562    11.00000    0.03730    0.04000 =
         0.03310    0.00104    0.01497    0.00410
C6    1    0.681087    0.588244    0.116466    11.00000    0.04089    0.04391 =
         0.03665   -0.00016    0.01555    0.00631
C7    1    0.747812    0.604402    0.033216    11.00000    0.03973    0.04515 =
         0.04462   -0.00700    0.02107    0.00295
C8    1    0.932928    0.581393    0.062265    11.00000    0.04659    0.06762 =
         0.05695   -0.00414    0.02345    0.01381
AFIX  43
H8A   2    1.015375    0.558080    0.135924    11.00000   -1.20000
AFIX   0
C9    1    0.996923    0.592148   -0.014647    11.00000    0.04539    0.08435 =
         0.07576   -0.01926    0.03553    0.00477
AFIX  43
H9A   2    1.119714    0.575521    0.006831    11.00000   -1.20000
AFIX   0
C10   1    0.880595    0.627258   -0.122819    11.00000    0.05503    0.07529 =
         0.07044   -0.01543    0.04474   -0.00716
AFIX  43
H10A  2    0.923134    0.634149   -0.175253    11.00000   -1.20000
AFIX   0
C11   1    0.699667    0.652242   -0.152945    11.00000    0.04911    0.05902 =
         0.05370   -0.00568    0.03356   -0.00240
AFIX  43
H11A  2    0.623075    0.677478   -0.224167    11.00000   -1.20000
AFIX   0
C12   1    0.630658    0.640087   -0.077942    11.00000    0.03899    0.04145 =
         0.04277   -0.00785    0.02324   -0.00106
C13   1    0.426594    0.664199   -0.120713    11.00000    0.04092    0.04515 =
         0.03340   -0.00246    0.02137    0.00340
C14   1    0.266296    0.758622   -0.131368    11.00000    0.05187    0.04610 =
         0.04852    0.00542    0.02997    0.01284
AFIX  23
H14A  2    0.148525    0.732288   -0.163494    11.00000   -1.20000
H14B  2    0.222598    0.794894   -0.184926    11.00000   -1.20000
AFIX   0
C15   1    0.360093    0.776694    0.006611    11.00000    0.04401    0.03360 =
         0.04653    0.00318    0.02668    0.00391
AFIX  13
H15A  2    0.484402    0.800978    0.040830    11.00000   -1.20000
AFIX   0
C16   1    0.602465    0.697977    0.137182    11.00000    0.04161    0.04185 =
         0.03321   -0.00240    0.02014    0.00261
C17   1    0.209753    0.812005    0.017996    11.00000    0.04023    0.03760 =
         0.03766   -0.00015    0.02027    0.00347
C18   1    0.196534    0.875596    0.008132    11.00000    0.05072    0.03819 =
         0.04979    0.00215    0.02750    0.00294
C19   1    0.058474    0.907895    0.017832    11.00000    0.06303    0.04555 =
         0.06638    0.00013    0.03280    0.01712
AFIX  43
H19A  2    0.052167    0.950479    0.011013    11.00000   -1.20000
AFIX   0
C20   1   -0.069071    0.877011    0.037521    11.00000    0.05385    0.08049 =
         0.06042    0.00150    0.03196    0.02299
AFIX  43
H20A  2   -0.160845    0.898725    0.045317    11.00000   -1.20000
AFIX   0
C21   1   -0.062105    0.814348    0.045777    11.00000    0.04819    0.07945 =
         0.06074    0.00751    0.03451    0.00600
AFIX  43
H21A  2   -0.149827    0.793438    0.058378    11.00000   -1.20000
AFIX   0
C22   1    0.075899    0.782093    0.035328    11.00000    0.04985    0.04600 =
         0.05544    0.00484    0.03064    0.00190
AFIX  43
H22A  2    0.078639    0.739449    0.040061    11.00000   -1.20000
HKLF 4 1 -1.0000  0.0000  0.0000  0.0000 -1.0000  0.0000  1.0000  0.0000  1.0000
REM  mo_wdd70_0m   in P21/c (100K)
REM R1 =  0.0390 for   3377 Fo > 4sig(Fo)  and  0.0748 for all   5372 data
REM    244 parameters refined using      0 restraints
END
WGHT      0.0405      0.5554
REM Highest difference peak  0.498,  deepest hole -0.639,  1-sigma level  0.042
Q1    1   0.2807  0.9363 -0.0244  11.00000  0.05    0.50
Q2    1   0.3192  0.8957 -0.0767  11.00000  0.05    0.44
Q3    1   0.6036  0.6607  0.1414  11.00000  0.05    0.26
Q4    1   0.4498  0.9140  0.0355  11.00000  0.05    0.23
Q5    1   0.2754  0.7957  0.0049  11.00000  0.05    0.22
Q6    1   0.5399  0.6550 -0.0983  11.00000  0.05    0.21
Q7    1   0.6418  0.6423 -0.1230  11.00000  0.05    0.20
Q8    1   0.5757  0.5809  0.2595  11.00000  0.05    0.20
Q9    1   0.3509  0.7378 -0.1218  11.00000  0.05    0.18
Q10   1   0.1394  0.8828  0.0216  11.00000  0.05    0.15
Q11   1   0.6425  0.6114  0.1410  11.00000  0.05    0.15
Q12   1   0.6626  0.5339  0.2600  11.00000  0.05    0.15
Q13   1   0.6596  0.6081 -0.0385  11.00000  0.05    0.15
Q14   1   0.6821  0.6603 -0.0761  11.00000  0.05    0.14
Q15   1   0.7178  0.6358  0.0048  11.00000  0.05    0.14
Q16   1   0.8387  0.6005  0.0452  11.00000  0.05    0.13
Q17   1   0.6910  0.5976  0.0666  11.00000  0.05    0.13
Q18   1   0.2433  0.8425  0.0371  11.00000  0.05    0.13
Q19   1   0.5990  0.5216  0.1579  11.00000  0.05    0.13
Q20   1   0.3193  0.6585 -0.1193  11.00000  0.05    0.13
;
