# Supplementary material for: 1-(2-Bromophenyl)ethane-1,2-diyl 1,1′-biphenyl-2,2′-dicarboxylate
Source: Acta Crystallogr Sect E Struct Rep Online. 2012 Apr 28;68(Pt 5):o1552. doi: 10.1107/S1600536812018053 (PMC3344651; doi:10.1107/S1600536812018053)
Supplement: Supplementary file 2 [file e-68-o1552-Isup2.hkl]

# 
# h,k,l, Fc-squared, Fo-squared, sigma(Fo-squared) and status flag 
# 
data_I
_shelx_title ' mo_wdd70_0m   in P21/c (100K)' 
_shelx_refln_list_code          4 
_shelx_F_calc_maximum      223.35 
_exptl_crystal_F_000       856.00 
_reflns_d_resolution_high  0.7092 
 
loop_ 
 _symmetry_equiv_pos_as_xyz 
 'x, y, z' 
 '-x, y+1/2, -z+1/2' 
 '-x, -y, -z' 
 'x, -y-1/2, z-1/2' 
 
_cell_length_a     8.0436 
_cell_length_b    21.7750 
_cell_length_c    12.8809 
_cell_angle_alpha  90.000 
_cell_angle_beta  125.613 
_cell_angle_gamma  90.000 
 
_shelx_F_squared_multiplier     1.000 
 
loop_ 
 _refln_index_h 
 _refln_index_k 
 _refln_index_l 
 _refln_F_squared_calc 
 _refln_F_squared_meas 
 _refln_F_squared_sigma 
 _refln_observed_status 
   2   0   0        6.53        3.14      1.60 o 
   3   0   0    11693.76    12005.47    180.01 o 
   4   0   0     2161.92     2190.48     34.57 o 
   5   0   0      482.54      436.62     15.26 o 
   6   0   0      649.22      611.70     20.04 o 
   7   0   0       40.20       28.14     10.49 o 
   8   0   0        0.81      -11.40     11.40 o 
   9   0   0       26.98       24.70     14.02 o 
   1   1   0     2521.15     2616.37     32.27 o 
   2   1   0     4104.63     4159.13     51.26 o 
   3   1   0      866.71      812.38      9.69 o 
   4   1   0      775.96      764.62      9.65 o 
   5   1   0       36.42       40.70      5.01 o 
   6   1   0       65.10       86.97     16.55 o 
   7   1   0        0.49       -3.47      6.63 o 
   8   1   0        0.67        0.65      7.94 o 
   9   1   0       21.28       19.64     14.93 o 
   0   2   0     2058.19     2130.46     46.08 o 
   1   2   0      154.40      136.00      1.72 o 
   2   2   0      553.97      562.54      7.78 o 
   3   2   0     1031.57     1047.93     13.84 o 
   4   2   0      241.05      219.77      5.60 o 
   5   2   0       76.96       78.12      4.71 o 
   6   2   0      607.30      586.82     13.85 o 
   7   2   0       28.21       18.37      6.93 o 
   8   2   0        0.49        1.08      8.26 o 
   9   2   0        4.13       -8.96      8.96 o 
   1   3   0      147.31      138.47      1.85 o 
   2   3   0     1722.19     1539.74     16.92 o 
   3   3   0      326.03      424.74     17.95 o 
   4   3   0       45.32       45.81      3.70 o 
   5   3   0      683.90      676.58     13.58 o 
   6   3   0      258.03      243.31      9.87 o 
   7   3   0        9.83       -1.15      7.53 o 
   8   3   0        2.87        2.54      8.34 o 
   9   3   0        2.92        0.55     27.68 o 
   0   4   0    13189.26    13229.12    196.56 o 
   1   4   0     1058.94     1050.19     10.35 o 
   2   4   0       39.46       31.15      2.61 o 
   3   4   0      536.52      542.38     10.35 o 
   4   4   0       73.28       78.88      8.46 o 
   5   4   0       26.35       26.96      4.42 o 
   6   4   0       76.87       79.69      6.92 o 
   7   4   0        9.18       11.52     12.23 o 
   8   4   0        0.50       -5.33      8.18 o 
   9   4   0        1.87       18.33      9.52 o 
   1   5   0     5152.34     5079.02     53.94 o 
   2   5   0     4506.73     4634.47     59.69 o 
   3   5   0     7085.57     7311.43     85.57 o 
   4   5   0       87.76      109.70      4.23 o 
   5   5   0      399.49      400.78     10.25 o 
   6   5   0      261.57      249.04     17.66 o 
   7   5   0      105.19      102.89      8.63 o 
   8   5   0        1.03       -3.89      7.93 o 
   9   5   0        3.16        0.71      9.41 o 
   0   6   0    28606.91    28455.08    376.29 o 
   1   6   0      702.55      696.49      8.00 o 
   2   6   0      157.14      153.39      5.91 o 
   3   6   0     2590.73     2647.40     26.05 o 
   4   6   0      308.81      294.60      6.65 o 
   5   6   0       64.29       57.82      4.53 o 
   6   6   0        3.98       10.38      4.41 o 
   7   6   0       28.98       32.95      7.58 o 
   8   6   0       26.38       34.51     14.34 o 
   9   6   0        0.04       -1.06      9.31 o 
   1   7   0      800.71      746.58     12.15 o 
   2   7   0     2101.05     2052.06     18.48 o 
   3   7   0      645.89      714.26      7.24 o 
   4   7   0       80.04       85.67      4.16 o 
   5   7   0       95.95      103.06      7.57 o 
   6   7   0       18.64       17.23      5.34 o 
   7   7   0        3.10        5.39      7.22 o 
   8   7   0       11.35        2.83      8.16 o 
   0   8   0      146.79      213.65      4.04 o 
   1   8   0      352.00      273.50      6.65 o 
   2   8   0     1178.45     1192.41     11.19 o 
   3   8   0      359.26      320.19      6.44 o 
   4   8   0      670.63      647.74     11.44 o 
   5   8   0      172.16      166.64      5.98 o 
   6   8   0       41.82       38.83      5.18 o 
   7   8   0       78.52       77.48      8.46 o 
   8   8   0       13.33        9.00      9.65 o 
   1   9   0     3783.92     3744.67     40.27 o 
   2   9   0     4821.28     4783.34     42.12 o 
   3   9   0     2270.89     2200.57     20.09 o 
   4   9   0        2.87       11.23      3.69 o 
   5   9   0      689.63      634.24     11.51 o 
   6   9   0      279.65      278.45      9.40 o 
   7   9   0       43.03       42.71      8.96 o 
   8   9   0       17.95       15.19      9.09 o 
   0  10   0     2379.63     2433.89     31.72 o 
   1  10   0      195.77      216.34      3.28 o 
   2  10   0      434.51      401.82      4.81 o 
   3  10   0      134.19      144.08      3.05 o 
   4  10   0       83.03       87.31      4.43 o 
   5  10   0      248.06      235.04      7.88 o 
   6  10   0        4.61        2.01      5.49 o 
   7  10   0       58.77       51.53     16.43 o 
   8  10   0        0.05        3.56     13.85 o 
   1  11   0     2567.56     2444.27     22.11 o 
   2  11   0     3194.16     3048.10     27.39 o 
   3  11   0      940.07      891.98      9.20 o 
   4  11   0        0.36        2.16      3.67 o 
   5  11   0       26.98       29.63      4.76 o 
   6  11   0        8.56        9.60      6.92 o 
   7  11   0       38.98       42.16      8.48 o 
   8  11   0        1.35      -13.49     13.49 o 
   0  12   0     1099.46      894.36     16.21 o 
   1  12   0      622.34      573.63      6.34 o 
   2  12   0        9.25       11.54      2.07 o 
   3  12   0     1974.96     1918.73     18.00 o 
   4  12   0      272.92      288.30      6.66 o 
   5  12   0       36.66       42.66      5.18 o 
   6  12   0       26.32       13.42      5.77 o 
   7  12   0        2.14       -1.87     11.97 o 
   8  12   0        0.26       13.72     14.58 o 
   1  13   0      141.94      140.77      4.16 o 
   2  13   0       18.77       26.16      2.79 o 
   3  13   0      225.74      226.85      4.23 o 
   4  13   0      137.28      141.73      5.18 o 
   5  13   0        0.87       -3.31      4.78 o 
   6  13   0       14.84       25.07      7.39 o 
   7  13   0       34.04       34.90     12.18 o 
   8  13   0        0.94       -7.98     14.41 o 
   0  14   0     5732.99     5731.65     98.43 o 
   1  14   0     2451.21     2393.63     20.31 o 
   2  14   0        5.08        2.31      2.79 o 
   3  14   0     1611.58     1554.21     15.25 o 
   4  14   0     2251.28     2156.08     25.59 o 
   5  14   0      128.27      130.43      8.73 o 
   6  14   0        7.52       11.81      7.78 o 
   7  14   0       13.33        4.31      8.83 o 
   8  14   0        8.24       -7.50     14.35 o 
   1  15   0      754.14      714.00      8.00 o 
   2  15   0     2094.67     2052.16     27.04 o 
   3  15   0     3325.61     3315.05     41.63 o 
   4  15   0       24.06       24.94      5.00 o 
   5  15   0        4.93       14.11      6.96 o 
   6  15   0       43.00       67.21     13.32 o 
   7  15   0       32.10       44.39      9.59 o 
   8  15   0        1.91       -8.13     14.60 o 
   0  16   0      324.74      394.49     10.61 o 
   1  16   0      189.14      214.92      4.38 o 
   2  16   0      107.71      112.46      4.56 o 
   3  16   0      353.16      369.20      9.67 o 
   4  16   0        4.65        5.07      5.03 o 
   5  16   0        1.28        0.00      7.10 o 
   6  16   0        0.68       -2.31      8.13 o 
   7  16   0       19.10       11.68      9.43 o 
   1  17   0      745.03      703.49      9.20 o 
   2  17   0      195.89      205.84      4.61 o 
   3  17   0     1237.30     1182.39     18.41 o 
   4  17   0       11.36        9.57      6.45 o 
   5  17   0        6.32       -0.77      7.40 o 
   6  17   0       12.15       21.41      8.54 o 
   7  17   0       13.75       16.36      9.79 o 
   0  18   0     1183.43     1108.00     26.73 o 
   1  18   0       79.02       88.96      3.84 o 
   2  18   0      236.76      221.23      5.10 o 
   3  18   0      795.19      806.35     14.44 o 
   4  18   0      323.19      366.96     15.39 o 
   5  18   0        1.22        5.31      7.67 o 
   6  18   0       39.33       28.77      9.32 o 
   7  18   0       21.37       21.39     10.32 o 
   1  19   0      136.28      134.13      6.54 o 
   2  19   0      434.46      429.27      6.77 o 
   3  19   0      176.80      159.78      8.88 o 
   4  19   0        7.73       16.75      6.71 o 
   5  19   0       41.60       40.11      8.49 o 
   6  19   0        3.18        7.41      9.03 o 
   7  19   0        0.17       -5.14     10.13 o 
   0  20   0     2464.28     2366.80     39.85 o 
   1  20   0      490.85      492.71      9.30 o 
   2  20   0       13.39        5.28      4.14 o 
   3  20   0      272.89      274.39      7.89 o 
   4  20   0      493.48      480.72     28.33 o 
   5  20   0       36.46       47.03      9.92 o 
   6  20   0        7.72       13.58      9.44 o 
   1  21   0      705.20      707.57     16.14 o 
   2  21   0     1001.77     1006.41     14.86 o 
   3  21   0      245.53      287.30     11.79 o 
   4  21   0       35.00       36.42     10.35 o 
   5  21   0       15.17        3.77      8.25 o 
   6  21   0       14.32       32.86      9.55 o 
   0  22   0      382.16      337.03     33.42 o 
   1  22   0        0.54       -4.32      4.64 o 
   2  22   0        3.40        3.02      4.65 o 
   3  22   0       19.36       14.55      8.29 o 
   4  22   0        2.28        7.38     11.33 o 
   5  22   0        8.62        1.39     13.44 o 
   6  22   0        7.97       16.24      9.62 o 
   1  23   0      324.59      325.33      8.80 o 
   2  23   0      420.34      432.45     22.47 o 
   3  23   0       21.38       26.29      8.17 o 
   4  23   0        1.00       -7.89     12.63 o 
   5  23   0       32.06       39.52     14.97 o 
   6  23   0       15.07       21.27     15.74 o 
   0  24   0      212.07      243.83     11.25 o 
   1  24   0       56.16       67.28      5.86 o 
   2  24   0       24.78       45.77      8.96 o 
   3  24   0       35.65       39.26     13.17 o 
   4  24   0      140.48      175.54     17.15 o 
   5  24   0        7.60        4.65     14.95 o 
   1  25   0        0.77        1.25      9.73 o 
   2  25   0       60.12       58.45      9.56 o 
   3  25   0       47.94       49.84     12.65 o 
   4  25   0        7.42        4.63     13.80 o 
   5  25   0       37.25       33.53     15.78 o 
   0  26   0      327.45      366.01     22.04 o 
   1  26   0      177.42      176.44      7.56 o 
   2  26   0        3.33       23.99     12.93 o 
   3  26   0       22.78       25.93     13.68 o 
   4  26   0       35.61       17.33     14.31 o 
   1  27   0       54.40       52.16      6.61 o 
   2  27   0       70.26       62.06     14.08 o 
   3  27   0        5.20       -7.76     13.58 o 
   4  27   0        7.38       11.86     14.34 o 
   0  28   0        2.97      -12.23     12.23 o 
   1  28   0        4.18        5.69      9.62 o 
   2  28   0        1.52      -10.51     13.23 o 
   3  28   0        7.17        8.31     14.28 o 
   1  29   0       90.46       81.83     14.94 o 
   2  29   0      117.29      130.83     16.56 o 
   3  29   0       21.35       20.03     13.60 o 
   0  30   0       44.37       45.20     14.25 o 
   1  30   0        5.95      -13.41     13.41 o 
  -9   1   1        6.98       -2.36     12.98 o 
  -8   1   1        0.47       -7.55      7.55 o 
  -7   1   1      248.64      231.41     13.75 o 
  -6   1   1        5.17        9.54      5.23 o 
  -5   1   1     1094.22     1070.50     19.41 o 
  -4   1   1     2683.86     2645.72     33.73 o 
  -3   1   1      429.02      393.01      9.58 o 
  -2   1   1     1872.14     2016.25     25.21 o 
  -1   1   1     1207.93     1278.35     15.93 o 
   0   1   1      823.82      784.72     16.85 o 
   1   1   1     4702.79     4699.69     58.07 o 
   2   1   1     2953.46     2911.58     42.22 o 
   3   1   1       16.73       20.97      3.27 o 
   4   1   1      649.02      618.31      8.24 o 
   5   1   1       14.86       12.89      4.86 o 
   6   1   1       39.56       44.28      6.90 o 
   7   1   1      187.99      188.85     11.22 o 
   8   1   1        5.92       -5.23      8.73 o 
  -9   2   1        8.42        6.73      9.45 o 
  -8   2   1        6.27       -3.94      7.33 o 
  -7   2   1      149.55      143.40      8.59 o 
  -6   2   1      844.35      834.93     17.38 o 
  -5   2   1      352.88      344.29      6.54 o 
  -4   2   1      155.07      189.22      4.49 o 
  -3   2   1      517.39      490.52     11.65 o 
  -2   2   1     3414.14     3463.51     42.81 o 
  -1   2   1    11963.27    11710.42    143.87 o 
   0   2   1      263.39      268.44      4.63 o 
   1   2   1    41688.46    41077.62    435.72 o 
   2   2   1     7873.05     7956.15    120.19 o 
   3   2   1      790.72      718.41      8.69 o 
   4   2   1       39.96       52.00      6.28 o 
   5   2   1      625.79      631.78     14.28 o 
   6   2   1      291.67      307.26     12.01 o 
   7   2   1        0.10       -7.06      7.06 o 
   8   2   1       31.67       29.56      9.35 o 
  -9   3   1        0.09       -4.84      8.57 o 
  -8   3   1       11.02       -0.40      7.72 o 
  -7   3   1      370.37      358.18     12.30 o 
  -6   3   1       37.68       39.39      4.28 o 
  -5   3   1       28.22       24.65      2.67 o 
  -4   3   1        3.97        5.18      2.87 o 
  -3   3   1      896.45      956.46     20.23 o 
  -2   3   1       69.68       46.59      3.42 o 
  -1   3   1     7248.01     7293.66     77.50 o 
   0   3   1      739.28      700.55      9.29 o 
   1   3   1     8954.26     9188.91     98.05 o 
   2   3   1       40.49       40.20      2.02 o 
   3   3   1      159.96      160.63      6.09 o 
   4   3   1      558.77      606.04     12.10 o 
   5   3   1      221.38      214.34      9.18 o 
   6   3   1       27.96       15.44      6.02 o 
   7   3   1       72.19       53.57     13.01 o 
   8   3   1       58.26       65.70     14.97 o 
  -9   4   1        0.51       -2.41      9.09 o 
  -8   4   1        7.31        3.21      7.86 o 
  -7   4   1        3.93       13.72      6.18 o 
  -6   4   1      289.15      299.59      8.02 o 
  -5   4   1      415.42      405.25      9.90 o 
  -4   4   1      242.60      287.32      9.01 o 
  -3   4   1     7453.12     7347.90    156.73 o 
  -2   4   1     5234.48     5139.29     49.01 o 
  -1   4   1     2305.79     2383.25     25.50 o 
   0   4   1     6894.89     6914.19     84.74 o 
   1   4   1    10806.80    10724.30    114.09 o 
   2   4   1     7963.59     7720.54    152.90 o 
   3   4   1     2690.81     2669.57     41.77 o 
   4   4   1      207.18      231.10     12.98 o 
   5   4   1       47.60       44.09      4.04 o 
   6   4   1        1.92       -3.04      5.67 o 
   7   4   1        0.31       -5.84      8.77 o 
   8   4   1       46.89       37.16      9.12 o 
  -9   5   1        9.00       -1.20      9.10 o 
  -8   5   1        0.86       -1.16      7.37 o 
  -7   5   1       52.78       51.72      7.36 o 
  -6   5   1      130.37      143.75      5.78 o 
  -5   5   1     1244.66     1312.52     28.40 o 
  -4   5   1     2017.27     2002.23     19.96 o 
  -3   5   1       99.18       87.39      3.33 o 
  -2   5   1      834.74      786.68      8.96 o 
  -1   5   1    19122.80    18972.94    201.69 o 
   0   5   1     2208.99     2069.45     22.36 o 
   1   5   1     6329.71     6306.54     54.88 o 
   2   5   1       10.85       10.55      3.39 o 
   3   5   1      929.63      913.63     11.33 o 
   4   5   1     1961.97     1960.00     26.18 o 
   5   5   1      274.21      271.45      7.50 o 
   6   5   1        0.76        3.86      7.85 o 
   7   5   1       12.70       12.90      9.18 o 
   8   5   1        0.25        0.97      8.97 o 
  -9   6   1        1.73       -4.17      8.73 o 
  -8   6   1        4.23       11.26     12.62 o 
  -7   6   1       33.47       39.84      7.03 o 
  -6   6   1        2.19       10.59      4.32 o 
  -5   6   1      167.04      167.36      6.95 o 
  -4   6   1     1249.12     1346.35     25.88 o 
  -3   6   1        3.54        5.47      1.37 o 
  -2   6   1     1775.15     1733.58     18.96 o 
  -1   6   1      110.93      106.89      1.64 o 
   0   6   1     4591.17     4708.77     41.14 o 
   1   6   1      190.64      162.20      2.89 o 
   2   6   1      775.26      875.47     12.30 o 
   3   6   1      793.16      893.45     12.09 o 
   4   6   1      299.07      329.74      7.62 o 
   5   6   1       39.51       50.33      4.68 o 
   6   6   1        2.86       -3.98      6.37 o 
   7   6   1        2.64       -4.22     10.87 o 
   8   6   1       17.69       16.97      9.19 o 
  -9   7   1        1.56       -8.75      8.75 o 
  -8   7   1        5.23       14.85      8.14 o 
  -7   7   1      122.93      112.05      8.28 o 
  -6   7   1       16.72       14.84      4.42 o 
  -5   7   1       51.90       47.93      7.42 o 
  -4   7   1     2385.93     2273.19     22.61 o 
  -3   7   1     3824.64     3921.83     42.48 o 
  -2   7   1        7.78        9.30      1.27 o 
  -1   7   1     4215.38     4089.24     33.15 o 
   0   7   1    13351.71    13201.32    114.93 o 
   1   7   1     3965.25     3786.20     51.98 o 
   2   7   1     1899.60     1985.03     22.10 o 
   3   7   1     2320.22     2430.13     27.35 o 
   4   7   1     1580.37     1525.06     18.38 o 
   5   7   1       25.57       27.91      4.48 o 
   6   7   1       51.99       35.51      6.81 o 
   7   7   1       75.39       65.00     12.14 o 
   8   7   1       41.07       50.93      9.56 o 
  -9   8   1        1.82       -9.14      9.29 o 
  -8   8   1        5.33        2.49      8.07 o 
  -7   8   1        1.49        3.69      6.61 o 
  -6   8   1       88.54       93.71      5.61 o 
  -5   8   1       27.79       31.13      4.14 o 
  -4   8   1     1138.60     1307.08     13.65 o 
  -3   8   1     1371.73     1274.49     14.70 o 
  -2   8   1     4264.89     4332.33     46.44 o 
  -1   8   1     3768.41     3795.56     30.90 o 
   0   8   1     2502.46     2497.35     22.24 o 
   1   8   1     6723.65     6565.00     69.89 o 
   2   8   1       22.91       31.86      1.55 o 
   3   8   1        5.49        3.30      2.45 o 
   4   8   1      280.08      296.92      6.38 o 
   5   8   1       21.90       22.61      4.70 o 
   6   8   1      150.56      153.18      8.83 o 
   7   8   1       14.05        5.21      8.08 o 
   8   8   1        9.99        8.64     10.37 o 
  -9   9   1        0.21       10.26     14.13 o 
  -8   9   1       26.62       28.03      8.36 o 
  -7   9   1       61.85       62.54      7.68 o 
  -6   9   1       52.30       46.58      6.63 o 
  -5   9   1       67.97       73.77      5.33 o 
  -4   9   1       49.71       45.78      2.59 o 
  -3   9   1      328.27      307.43      4.98 o 
  -2   9   1      168.28      152.29      4.06 o 
  -1   9   1     5950.18     5898.41     47.71 o 
   0   9   1     1746.90     1676.33     15.31 o 
   1   9   1       70.08       74.71      2.15 o 
   2   9   1      676.48      665.77      7.59 o 
   3   9   1        7.45       11.94      2.62 o 
   4   9   1        8.33        7.01      3.24 o 
   5   9   1      139.44      127.27      8.60 o 
   6   9   1       13.94        9.32      6.99 o 
   7   9   1       14.63       17.45      8.36 o 
   8   9   1       22.10        9.70      9.57 o 
  -9  10   1        5.31       23.39     14.91 o 
  -8  10   1        0.06        0.69      8.67 o 
  -7  10   1        7.94       10.45      5.61 o 
  -6  10   1      237.13      245.20      8.34 o 
  -5  10   1      299.71      321.05     18.22 o 
  -4  10   1       89.55      101.06      3.03 o 
  -3  10   1     2532.50     2453.67     27.33 o 
  -2  10   1     4987.99     4766.47     51.19 o 
  -1  10   1     4161.55     4066.68     51.50 o 
   0  10   1       76.09       86.28      1.99 o 
   1  10   1      452.54      375.97      7.36 o 
   2  10   1     4004.54     3837.62     34.11 o 
   3  10   1      914.79      890.31     11.67 o 
   4  10   1      132.33      134.39      4.86 o 
   5  10   1        3.16        3.52      4.76 o 
   6  10   1        3.39        9.03      5.69 o 
   7  10   1        1.31        8.52      8.34 o 
   8  10   1        8.28       13.35      9.34 o 
  -8  11   1        0.88       -3.88     13.25 o 
  -7  11   1        0.57       -5.79      5.79 o 
  -6  11   1       41.76       29.46      5.42 o 
  -5  11   1       58.55       75.26     10.10 o 
  -4  11   1      628.93      678.28     12.50 o 
  -3  11   1      767.96      748.78      8.86 o 
  -2  11   1       19.67       25.31      1.90 o 
  -1  11   1     4388.55     4357.19     38.53 o 
   0  11   1     5293.17     5159.24     45.38 o 
   1  11   1     1655.59     1632.32     21.26 o 
   2  11   1      110.17       97.86      2.66 o 
   3  11   1       62.25       56.15      4.44 o 
   4  11   1      563.97      551.82     11.53 o 
   5  11   1      359.47      337.44      9.33 o 
   6  11   1       70.54       68.52      6.72 o 
   7  11   1        1.26       -0.32      8.59 o 
   8  11   1        5.22       -4.60     14.82 o 
  -8  12   1        0.50       -3.93     13.41 o 
  -7  12   1       10.84       13.37      7.95 o 
  -6  12   1       14.25        8.52      6.53 o 
  -5  12   1      150.63      143.69      6.09 o 
  -4  12   1      961.17      956.47     20.16 o 
  -3  12   1       21.63       15.91      2.23 o 
  -2  12   1      175.07      159.32      4.90 o 
  -1  12   1      801.45      796.72     11.92 o 
   0  12   1      353.24      395.83      5.54 o 
   1  12   1      117.59      154.11      4.17 o 
   2  12   1       40.54       47.90      2.18 o 
   3  12   1      233.29      231.46      6.72 o 
   4  12   1      122.64      125.50      5.10 o 
   5  12   1      204.23      191.55     11.89 o 
   6  12   1       58.22       55.55      6.42 o 
   7  12   1        2.43        4.75      9.56 o 
   8  12   1       16.24        6.60     15.09 o 
  -8  13   1       74.83       62.17     14.58 o 
  -7  13   1       49.14       52.10     14.54 o 
  -6  13   1       60.63       47.34      7.45 o 
  -5  13   1       61.43       76.94      8.80 o 
  -4  13   1     1318.69     1283.69     27.77 o 
  -3  13   1     1619.48     1571.04     16.72 o 
  -2  13   1       56.19       54.20      2.27 o 
  -1  13   1     2448.64     2524.65     26.48 o 
   0  13   1      941.10      772.10      8.89 o 
   1  13   1     1646.13     1567.32     21.36 o 
   2  13   1      459.05      447.21      5.70 o 
   3  13   1      909.64      914.50     12.43 o 
   4  13   1      705.44      708.02     11.11 o 
   5  13   1        6.86       -1.73      5.07 o 
   6  13   1        4.14        4.39      6.11 o 
   7  13   1        0.26       -9.80     12.96 o 
  -8  14   1        0.06       -0.99     13.87 o 
  -7  14   1        0.56       -1.11      8.30 o 
  -6  14   1       34.29       37.50      7.85 o 
  -5  14   1      192.28      182.19      9.06 o 
  -4  14   1     1805.50     1779.72     30.98 o 
  -3  14   1      445.76      444.11     11.20 o 
  -2  14   1     2858.26     2878.29     28.89 o 
  -1  14   1     2369.96     2353.48     21.62 o 
   0  14   1      111.88      105.12      4.56 o 
   1  14   1      245.51      224.32      5.58 o 
   2  14   1       31.36       30.87      2.62 o 
   3  14   1       42.71       39.69      3.95 o 
   4  14   1      820.45      800.78     14.12 o 
   5  14   1       54.63       36.48      9.98 o 
   6  14   1        0.64       -1.63      9.33 o 
   7  14   1       12.19       19.25     13.85 o 
  -8  15   1        0.79        4.79     14.21 o 
  -7  15   1        5.39        1.05     10.16 o 
  -6  15   1       10.71       14.24      7.77 o 
  -5  15   1        9.35       14.12      6.44 o 
  -4  15   1        8.85       12.56      5.53 o 
  -3  15   1        6.44        4.12      3.44 o 
  -2  15   1      132.98      122.70      5.04 o 
  -1  15   1      351.10      339.29      4.99 o 
   0  15   1      975.23      978.95     11.26 o 
   1  15   1      120.06      118.78      3.26 o 
   2  15   1        0.21        3.91      2.96 o 
   3  15   1        1.94       -0.27      3.59 o 
   4  15   1        4.62        3.69      4.04 o 
   5  15   1       51.33       59.12      8.07 o 
   6  15   1       13.98        7.07      8.37 o 
   7  15   1       11.51       16.29     13.88 o 
  -8  16   1        6.10       24.46     15.27 o 
  -7  16   1        5.13       16.54     12.92 o 
  -6  16   1      187.79      213.20     15.99 o 
  -5  16   1       25.85       22.41      7.15 o 
  -4  16   1      341.75      355.87     12.71 o 
  -3  16   1     3291.26     3213.83     36.12 o 
  -2  16   1     1913.07     1864.33     17.92 o 
  -1  16   1     1083.51     1076.81     12.32 o 
   0  16   1        0.88        1.32      2.58 o 
   1  16   1     1590.40     1555.16     14.57 o 
   2  16   1     2760.97     2679.57     29.96 o 
   3  16   1      984.46      956.88     17.22 o 
   4  16   1      239.84      232.48     12.39 o 
   5  16   1      415.03      384.25     17.59 o 
   6  16   1      104.38      124.23     10.31 o 
   7  16   1        1.03        1.29     13.70 o 
  -8  17   1        7.42       33.18     15.59 o 
  -7  17   1        2.63       -9.10      9.10 o 
  -6  17   1       34.25       36.66     12.15 o 
  -5  17   1        3.62        9.56      9.27 o 
  -4  17   1        8.01       14.60     18.12 o 
  -3  17   1       36.11       40.06      3.21 o 
  -2  17   1      329.41      334.58      9.77 o 
  -1  17   1      482.05      477.51      8.33 o 
   0  17   1       74.76       76.19      3.41 o 
   1  17   1      142.94      143.84      3.46 o 
   2  17   1        0.10       -2.27      3.53 o 
   3  17   1        6.80        6.01      4.83 o 
   4  17   1      330.11      325.71     10.03 o 
   5  17   1       26.15       32.74     11.57 o 
   6  17   1       19.19       19.23      9.00 o 
   7  17   1        0.06        5.50     13.70 o 
  -7  18   1        7.90       25.35      9.86 o 
  -6  18   1       20.71       29.78      8.80 o 
  -5  18   1      105.42       76.72     10.87 o 
  -4  18   1      120.32      117.28      7.85 o 
  -3  18   1       91.07       94.96      4.12 o 
  -2  18   1      635.25      609.51      9.32 o 
  -1  18   1      281.84      252.07      5.92 o 
   0  18   1       14.08       15.32      3.08 o 
   1  18   1      404.65      378.92      6.67 o 
   2  18   1      134.01      139.26      4.83 o 
   3  18   1       22.65       23.23      5.51 o 
   4  18   1       58.27       65.34      7.35 o 
   5  18   1      116.46      126.02      9.67 o 
   6  18   1       32.59       33.40     16.90 o 
   7  18   1        5.58        0.44     13.57 o 
  -7  19   1       16.19       19.85      9.67 o 
  -6  19   1        5.12       -4.29      8.91 o 
  -5  19   1      155.36      169.84      9.91 o 
  -4  19   1       89.25      105.56      8.09 o 
  -3  19   1       34.97       33.59      4.21 o 
  -2  19   1       76.99       75.44      6.89 o 
  -1  19   1      540.78      570.83      8.59 o 
   0  19   1     1669.14     1685.88     20.92 o 
   1  19   1      769.71      831.11     12.21 o 
   2  19   1       34.15       26.16      3.29 o 
   3  19   1      261.68      258.10      8.81 o 
   4  19   1      181.20      200.74      8.35 o 
   5  19   1      105.15      108.00     10.00 o 
   6  19   1        2.38       14.09      9.46 o 
  -7  20   1        0.12       -4.67      9.86 o 
  -6  20   1       37.12       50.47      9.36 o 
  -5  20   1       12.02       17.44      7.90 o 
  -4  20   1       15.44       24.14      5.87 o 
  -3  20   1      293.96      318.38      9.33 o 
  -2  20   1      583.21      570.29      9.06 o 
  -1  20   1      407.04      390.60      8.63 o 
   0  20   1        2.63        0.64      3.95 o 
   1  20   1      340.55      326.77      8.03 o 
   2  20   1      205.68      190.98      9.66 o 
   3  20   1       41.32       46.29      6.05 o 
   4  20   1        6.66        6.57      6.30 o 
   5  20   1        3.50       10.98      8.74 o 
   6  20   1       40.78       45.12     10.47 o 
  -7  21   1        6.37       11.90     10.29 o 
  -6  21   1       12.57       11.28      8.98 o 
  -5  21   1        4.57       14.14      7.97 o 
  -4  21   1       71.84       76.13      6.72 o 
  -3  21   1      184.35      173.85      7.25 o 
  -2  21   1        7.14        3.78      4.40 o 
  -1  21   1      140.54      137.15      5.89 o 
   0  21   1      338.57      353.65     10.57 o 
   1  21   1       74.08       83.53      5.27 o 
   2  21   1       24.17       20.66      7.10 o 
   3  21   1      167.64      177.39     23.99 o 
   4  21   1       67.02       64.69     11.07 o 
   5  21   1        0.91        6.26      8.75 o 
   6  21   1       14.64       15.09     10.02 o 
  -6  22   1       65.10       78.46     10.38 o 
  -5  22   1      103.99      101.81      8.79 o 
  -4  22   1        6.03       -3.71      7.58 o 
  -3  22   1      431.53      492.46     21.48 o 
  -2  22   1      306.99      314.08      8.39 o 
  -1  22   1      246.93      236.51      7.28 o 
   0  22   1        1.93        3.05      4.65 o 
   1  22   1      211.90      202.02      6.78 o 
   2  22   1      121.78      121.17      9.11 o 
   3  22   1       80.01       92.24      9.39 o 
   4  22   1       47.35       43.13     13.90 o 
   5  22   1       79.96       79.22     14.71 o 
   6  22   1        4.20       -4.44     15.11 o 
  -6  23   1        4.25       37.36     15.48 o 
  -5  23   1        3.69       -3.67     13.49 o 
  -4  23   1        3.33       -7.54     10.79 o 
  -3  23   1        1.60      -10.91     10.91 o 
  -2  23   1        0.27       -5.90      6.32 o 
  -1  23   1        4.42        4.91      5.02 o 
   0  23   1       66.80       61.19      5.67 o 
   1  23   1       24.35       14.27      5.89 o 
   2  23   1        2.50       -6.60      8.11 o 
   3  23   1       20.73       11.82      8.18 o 
   4  23   1       48.33       50.87     13.38 o 
   5  23   1        2.49       -5.39     14.22 o 
  -6  24   1        1.40      -14.51     14.94 o 
  -5  24   1       30.68       28.05     14.76 o 
  -4  24   1        0.20       21.93     12.85 o 
  -3  24   1        7.81       -3.12     11.76 o 
  -2  24   1      348.92      363.08     15.67 o 
  -1  24   1      196.87      208.08     17.69 o 
   0  24   1        6.59        5.88      8.95 o 
   1  24   1       92.49       93.46      9.20 o 
   2  24   1      126.42      122.36     10.34 o 
   3  24   1        0.68        5.68      9.16 o 
   4  24   1       13.90       14.71     14.21 o 
   5  24   1        1.45       -6.78     14.81 o 
  -5  25   1       30.07       19.11     15.01 o 
  -4  25   1      139.28      142.41     16.13 o 
  -3  25   1      214.64      241.25     17.64 o 
  -2  25   1       49.99       51.89      6.65 o 
  -1  25   1      399.35      375.69     13.46 o 
   0  25   1      475.50      499.47     12.40 o 
   1  25   1      169.99      184.22      8.74 o 
   2  25   1       17.75        1.70      8.98 o 
   3  25   1        6.10       -4.14      8.95 o 
   4  25   1        3.92       22.75     14.48 o 
  -5  26   1        3.77       -5.57     14.78 o 
  -4  26   1       38.65       47.84     14.42 o 
  -3  26   1       99.96       86.95     13.58 o 
  -2  26   1       13.31       18.29      8.43 o 
  -1  26   1        0.79        9.54      7.44 o 
   0  26   1       25.42       30.19      6.94 o 
   1  26   1       35.82       43.36      7.36 o 
   2  26   1       13.84        5.50      9.47 o 
   3  26   1        5.77       19.60     14.67 o 
   4  26   1        0.01       18.47     15.16 o 
  -4  27   1       66.80       69.45     15.35 o 
  -3  27   1       45.92       38.94     14.10 o 
  -2  27   1       10.77       24.50     13.22 o 
  -1  27   1       88.73      127.43      8.54 o 
   0  27   1      148.27      182.40      9.23 o 
   1  27   1       24.82       36.90     13.17 o 
   2  27   1       33.64       19.53      9.99 o 
   3  27   1       94.33       84.23     15.53 o 
  -4  28   1        0.61        9.56     14.59 o 
  -3  28   1       11.38       17.96     13.95 o 
  -2  28   1       50.07       57.13     14.27 o 
  -1  28   1       65.88       65.54      8.10 o 
   0  28   1        6.67        9.22      7.53 o 
   1  28   1      135.81      154.26     11.80 o 
   2  28   1       80.85       68.20     10.42 o 
   3  28   1       11.69       32.26     15.01 o 
  -3  29   1        0.00        5.00     12.83 o 
  -2  29   1        4.31       -5.56     13.32 o 
  -1  29   1        0.77       -0.96      7.64 o 
   0  29   1       40.06       42.61      9.13 o 
   1  29   1        0.58        0.34     13.01 o 
   2  29   1        4.26       -1.23     14.32 o 
  -2  30   1       53.31       77.77     15.37 o 
  -1  30   1        6.80       13.06      7.97 o 
   0  30   1        2.37        1.33     11.91 o 
   1  30   1       12.57       22.12     13.36 o 
  -9   0   2        0.78      -11.87     11.87 o 
  -8   0   2       42.47       35.69     10.91 o 
  -7   0   2      472.15      462.99     18.43 o 
  -6   0   2        5.41       11.78      4.22 o 
  -5   0   2      174.27      175.24     10.46 o 
  -4   0   2     6258.26     6365.47    136.25 o 
  -3   0   2     9351.85    10007.39    213.43 o 
  -2   0   2    12180.75    12160.77    183.83 o 
  -1   0   2     3916.98     4068.32     86.02 o 
   0   0   2    49885.16    46549.85    980.11 o 
   1   0   2    29118.89    30025.55    452.87 o 
   2   0   2     3582.29     3992.53     60.63 o 
   3   0   2     2356.61     2364.56     30.03 o 
   5   0   2     1175.83     1134.18     30.82 o 
   6   0   2       37.83       19.13     10.16 o 
   7   0   2      236.99      244.54     16.66 o 
   8   0   2       12.73       25.26     12.88 o 
  -9   1   2        6.34        0.66      7.83 o 
  -8   1   2       17.54       19.09      7.29 o 
  -7   1   2       87.60       87.59      7.20 o 
  -6   1   2      610.82      630.81     12.36 o 
  -5   1   2      605.17      610.62     10.04 o 
  -4   1   2      482.65      516.46     12.66 o 
  -3   1   2     1652.28     1737.01     27.21 o 
  -2   1   2    10611.40    10799.79    115.23 o 
  -1   1   2     3886.76     3963.25     59.30 o 
   0   1   2        5.95       -0.92      0.92 o 
   1   1   2    10588.32    10722.35    102.41 o 
   2   1   2     1348.56     1304.76     14.45 o 
   3   1   2      311.64      285.65      4.53 o 
   4   1   2      168.78      148.31      9.15 o 
   5   1   2        2.38       15.84      5.77 o 
   6   1   2        5.48        9.41      6.62 o 
   7   1   2       61.74       65.23      9.00 o 
   8   1   2        1.45        6.93     10.78 o 
  -9   2   2        2.26       -8.13      8.43 o 
  -8   2   2      117.02       92.40      8.23 o 
  -7   2   2       21.98       20.23      6.17 o 
  -6   2   2       10.97       14.22      3.77 o 
  -5   2   2     1070.04     1038.03     16.31 o 
  -4   2   2      973.70      964.08     15.83 o 
  -3   2   2      536.60      508.65      7.38 o 
  -2   2   2      342.84      369.40      4.62 o 
  -1   2   2      192.60      193.54      2.62 o 
   0   2   2       45.84       52.26      2.64 o 
   1   2   2       16.84       29.93      1.39 o 
   2   2   2      878.77      909.10      9.46 o 
   3   2   2      903.02      901.35     19.74 o 
   4   2   2      173.78      179.54     11.49 o 
   5   2   2      167.16      166.19      8.06 o 
   6   2   2        8.04        8.42      6.33 o 
   7   2   2       69.67       87.94      9.42 o 
   8   2   2        0.48       -9.16      9.16 o 
  -9   3   2        0.19       -4.95      8.53 o 
  -8   3   2       35.47       51.43     13.05 o 
  -7   3   2        8.63        5.20      5.94 o 
  -6   3   2      157.53      151.37      5.66 o 
  -5   3   2      662.32      658.81      8.96 o 
  -4   3   2      918.85      982.80     10.80 o 
  -3   3   2     4241.72     4194.46     57.24 o 
  -2   3   2    10802.67    11125.28    137.41 o 
  -1   3   2      909.13      886.73      9.92 o 
   0   3   2      229.46      244.64      3.02 o 
   1   3   2     1702.25     1655.22     18.16 o 
   2   3   2     2461.68     2255.62     24.89 o 
   3   3   2      687.24      652.22     12.74 o 
   4   3   2        3.53       -0.97      4.96 o 
   5   3   2      312.04      310.91     11.86 o 
   6   3   2       11.17       12.07     14.46 o 
   7   3   2       17.23        9.54      7.80 o 
   8   3   2       19.61        5.00      9.39 o 
  -9   4   2       15.36       11.85      8.92 o 
  -8   4   2        2.18        1.00      7.20 o 
  -7   4   2       99.53       92.13      7.39 o 
  -6   4   2       62.23       64.21      4.65 o 
  -5   4   2      321.37      337.45      5.45 o 
  -4   4   2      113.04       99.82      7.14 o 
  -3   4   2       84.09       88.50      5.50 o 
  -2   4   2       71.46       84.07      1.91 o 
  -1   4   2     2403.34     2415.87     27.39 o 
   0   4   2     9317.39     9398.67     89.46 o 
   1   4   2       27.49       19.08      1.68 o 
   2   4   2      548.26      560.04     15.53 o 
   3   4   2      899.49      931.38     11.64 o 
   4   4   2        4.05        7.05      4.51 o 
   5   4   2      124.18      119.29      7.28 o 
   6   4   2        0.07        6.10      6.56 o 
   7   4   2        0.38       -0.22     12.36 o 
   8   4   2        7.23        7.15      9.18 o 
  -9   5   2       12.72        0.70      8.80 o 
  -8   5   2        0.09       -2.77      7.28 o 
  -7   5   2      174.43      175.98      9.01 o 
  -6   5   2      182.18      168.80      6.16 o 
  -5   5   2       62.89       83.41      3.42 o 
  -4   5   2      292.46      361.43     11.12 o 
  -3   5   2     1032.94      918.25      9.59 o 
  -2   5   2     1697.81     1595.09     17.49 o 
  -1   5   2     4361.67     4355.45     58.53 o 
   0   5   2     3649.08     3765.99     46.42 o 
   1   5   2     3427.60     3439.31    136.62 o 
   2   5   2     5100.59     5202.56    100.64 o 
   3   5   2     2049.23     2011.61     23.61 o 
   4   5   2      194.11      243.42      8.89 o 
   5   5   2      217.05      216.05      9.04 o 
   6   5   2       20.86        7.12      7.02 o 
   7   5   2        0.01        8.60      8.10 o 
   8   5   2        5.45        0.08      9.48 o 
  -9   6   2       30.18       39.25      9.40 o 
  -8   6   2       77.27       79.46      8.39 o 
  -7   6   2       46.17       48.14      5.51 o 
  -6   6   2        4.94        5.96      4.10 o 
  -5   6   2      703.11      696.92      8.96 o 
  -4   6   2     6058.94     6219.45     59.73 o 
  -3   6   2    13729.65    14261.44    135.58 o 
  -2   6   2     1027.50     1031.26     11.66 o 
  -1   6   2    10050.76    10173.15    174.01 o 
   0   6   2    22296.45    21850.34    268.26 o 
   1   6   2       51.86       82.91      2.90 o 
   2   6   2        2.96        6.11      2.00 o 
   3   6   2     1324.67     1306.65     15.78 o 
   4   6   2      353.81      333.24      7.90 o 
   5   6   2       80.86       86.53      7.22 o 
   6   6   2        3.24       -2.79      6.99 o 
   7   6   2        1.01      -14.27     14.27 o 
   8   6   2        0.04       -7.46      9.60 o 
  -9   7   2        0.01      -14.83     19.17 o 
  -8   7   2        8.37        5.12     10.72 o 
  -7   7   2        1.88       -4.82      4.82 o 
  -6   7   2      109.75      123.65      5.74 o 
  -5   7   2       84.64       91.05      6.82 o 
  -4   7   2       73.41       83.39      2.40 o 
  -3   7   2     1751.39     1827.43     18.23 o 
  -2   7   2      788.80      807.85      9.39 o 
  -1   7   2      133.09      125.50      2.90 o 
   0   7   2      191.32      181.13      4.49 o 
   1   7   2       25.86       20.28      1.59 o 
   2   7   2       79.86       81.49      2.90 o 
   3   7   2      202.18      189.83      5.14 o 
   4   7   2       34.64       40.26      3.64 o 
   5   7   2       13.99       16.05      4.57 o 
   6   7   2        2.19        5.16      7.23 o 
   7   7   2        0.35       -9.02      9.02 o 
   8   7   2        1.47       -1.06      9.39 o 
  -9   8   2        1.12       -8.35      8.35 o 
  -8   8   2       42.75       27.21      7.71 o 
  -7   8   2       61.78       60.69      5.82 o 
  -6   8   2       80.03       85.84      5.31 o 
  -5   8   2      853.98      804.75     12.89 o 
  -4   8   2     1059.00      987.08     10.70 o 
  -3   8   2       11.08       12.36      1.54 o 
  -2   8   2       72.57       87.30      2.26 o 
  -1   8   2      721.61      625.77     10.15 o 
   0   8   2     6135.11     6046.51    126.31 o 
   1   8   2     2552.32     2511.06     27.68 o 
   2   8   2       61.20       57.97      2.08 o 
   3   8   2     2094.74     2129.17     24.48 o 
   4   8   2      204.01      215.95      6.77 o 
   5   8   2       28.21       27.88      5.03 o 
   6   8   2        5.08       -1.47      8.28 o 
   7   8   2        0.31        2.99      8.54 o 
   8   8   2        3.64       13.10     11.13 o 
  -9   9   2       14.10        5.18     13.33 o 
  -8   9   2        0.25       -7.54      7.54 o 
  -7   9   2      160.03      171.23      7.29 o 
  -6   9   2      731.00      710.21     12.62 o 
  -5   9   2      140.07      134.43      5.54 o 
  -4   9   2       36.94       42.74      2.49 o 
  -3   9   2     1603.49     1515.24     15.47 o 
  -2   9   2     3955.55     3727.96     35.96 o 
  -1   9   2     2066.01     2089.86     27.02 o 
   0   9   2     2526.54     2733.87     42.61 o 
   1   9   2     2560.25     2437.65     27.01 o 
   2   9   2     3110.78     3089.75     30.43 o 
   3   9   2      700.35      683.57      9.93 o 
   4   9   2       22.39       27.39      3.90 o 
   5   9   2      340.74      325.40      9.10 o 
   6   9   2       15.90       14.39      7.59 o 
   7   9   2        0.86        2.53     13.29 o 
   8   9   2        8.55       10.39     10.42 o 
  -9  10   2        2.50      -13.03     13.03 o 
  -8  10   2        0.52       -3.68     11.04 o 
  -7  10   2       16.20       16.88      5.56 o 
  -6  10   2      125.50      123.41      6.03 o 
  -5  10   2      261.02      267.48      7.27 o 
  -4  10   2        3.16        2.77      3.15 o 
  -3  10   2        0.28        4.36      1.69 o 
  -2  10   2      315.47      346.51      4.21 o 
  -1  10   2        3.41        7.22      1.32 o 
   0  10   2     4128.73     4318.72     46.76 o 
   1  10   2      458.81      491.95      6.17 o 
   2  10   2       79.13       85.27      2.76 o 
   3  10   2      263.72      280.17      6.40 o 
   4  10   2      183.65      176.37      5.61 o 
   5  10   2       28.67       28.35      5.37 o 
   6  10   2        0.01        3.80      7.58 o 
   7  10   2        0.50       14.01     17.89 o 
  -9  11   2        0.18      -12.87     13.71 o 
  -8  11   2        0.01        4.44     11.20 o 
  -7  11   2       10.76        3.58     15.41 o 
  -6  11   2        3.39        3.20      4.64 o 
  -5  11   2       44.17       40.84      4.10 o 
  -4  11   2       47.31       55.97      3.09 o 
  -3  11   2     1051.35      934.66     10.25 o 
  -2  11   2     2273.93     2178.82     19.80 o 
  -1  11   2       95.43      149.36      4.26 o 
   0  11   2     3456.82     3602.78     39.34 o 
   1  11   2     3281.62     3043.96     29.98 o 
   2  11   2      529.85      526.70      6.84 o 
   3  11   2       41.57       37.22      3.62 o 
   4  11   2      198.13      185.84      5.80 o 
   5  11   2      115.59      111.68      6.52 o 
   6  11   2       29.22       27.76      8.00 o 
   7  11   2       15.92       16.18      9.23 o 
  -9  12   2        2.17       23.41     14.67 o 
  -8  12   2       62.49       50.08     13.86 o 
  -7  12   2        2.72        5.21      7.16 o 
  -6  12   2        1.01       -2.96     21.12 o 
  -5  12   2      187.31      222.35      7.09 o 
  -4  12   2      499.44      493.10      7.65 o 
  -3  12   2      327.80      349.07      5.59 o 
  -2  12   2      530.73      488.92      6.88 o 
  -1  12   2     3680.22     3730.40     44.71 o 
   0  12   2     3512.21     3351.04     32.85 o 
   1  12   2      419.90      419.65      6.34 o 
   2  12   2       42.12       43.42      2.81 o 
   3  12   2     1077.90     1030.53     16.78 o 
   4  12   2       65.15       74.58      4.81 o 
   5  12   2        0.72        1.86      5.40 o 
   6  12   2        4.40        2.87      7.43 o 
   7  12   2        2.16       -6.25      8.92 o 
  -8  13   2        2.22       -1.71     12.94 o 
  -7  13   2        0.09       -5.18     11.47 o 
  -6  13   2       86.34       55.58      7.07 o 
  -5  13   2      162.82      154.46      8.11 o 
  -4  13   2        7.42        4.86      2.83 o 
  -3  13   2       22.39       17.59      2.62 o 
  -2  13   2      121.78      118.00      4.83 o 
  -1  13   2      161.68      151.11      6.84 o 
   0  13   2       41.21       52.33      2.38 o 
   1  13   2       15.00       18.18      2.61 o 
   2  13   2      317.19      321.58      5.45 o 
   3  13   2       86.33       94.28      4.44 o 
   4  13   2       46.50       45.35      7.00 o 
   5  13   2      218.27      208.29      8.15 o 
   6  13   2       42.26       35.85      8.51 o 
   7  13   2        0.20       -8.92     13.44 o 
  -8  14   2       11.22        4.47      9.18 o 
  -7  14   2       53.77       43.28      8.72 o 
  -6  14   2        4.35       10.25      7.24 o 
  -5  14   2       84.62      100.42      9.98 o 
  -4  14   2     1532.87     1436.40     20.10 o 
  -3  14   2      748.21      719.66     10.66 o 
  -2  14   2      277.69      275.22      5.20 o 
  -1  14   2     2111.36     2086.49     30.70 o 
   0  14   2     2339.47     2325.68     21.27 o 
   1  14   2     1539.91     1660.72     22.00 o 
   2  14   2       71.96       81.52      3.28 o 
   3  14   2      209.28      192.46      6.11 o 
   4  14   2      526.17      514.35     11.11 o 
   5  14   2        5.14       12.75      5.88 o 
   6  14   2       13.76       -0.11      6.74 o 
   7  14   2       11.28        9.25     14.49 o 
  -8  15   2        5.47        5.73      9.71 o 
  -7  15   2       94.60       94.93      9.54 o 
  -6  15   2      271.83      279.62     16.90 o 
  -5  15   2       42.83       43.62      7.05 o 
  -4  15   2      165.42      160.41      4.81 o 
  -3  15   2     1703.33     1663.31     19.71 o 
  -2  15   2     1921.75     1938.39     20.19 o 
  -1  15   2      864.73      867.70     12.20 o 
   0  15   2       11.28       12.67      1.97 o 
   1  15   2     1891.47     1868.25     24.64 o 
   2  15   2     1395.64     1399.72     15.31 o 
   3  15   2      461.12      479.19      8.90 o 
   4  15   2      243.09      242.76      7.37 o 
   5  15   2      115.71      106.78      8.95 o 
   6  15   2       23.53       28.54      9.00 o 
   7  15   2       22.19       25.04     13.67 o 
  -8  16   2       50.35       40.00     10.46 o 
  -7  16   2        0.03       -0.35      8.70 o 
  -6  16   2        0.75       -7.10      7.10 o 
  -5  16   2       60.26       79.55     14.22 o 
  -4  16   2       29.27       27.33      5.99 o 
  -3  16   2      363.79      373.82      8.14 o 
  -2  16   2      301.59      289.28      6.45 o 
  -1  16   2      127.70      129.73      5.78 o 
   0  16   2      192.12      200.00      8.34 o 
   1  16   2       78.81       88.49      4.08 o 
   2  16   2      326.37      307.60      7.09 o 
   3  16   2       49.22       46.38      4.95 o 
   4  16   2       68.16       67.85      5.39 o 
   5  16   2        0.02        4.43      8.65 o 
   6  16   2       23.87        8.38      9.00 o 
   7  16   2       21.79       29.35     15.20 o 
  -8  17   2       24.52       26.36     10.48 o 
  -7  17   2       17.56       14.39     12.17 o 
  -6  17   2      152.24      156.45     10.12 o 
  -5  17   2      582.01      538.86     20.75 o 
  -4  17   2        2.03        5.93      5.95 o 
  -3  17   2       54.77       53.86      3.53 o 
  -2  17   2     2406.90     2358.33     27.30 o 
  -1  17   2      899.57      868.14     11.78 o 
   0  17   2       85.06       69.41      3.97 o 
   1  17   2      366.28      351.36      6.27 o 
   2  17   2       58.70       83.65      6.72 o 
   3  17   2       36.97       31.35      5.20 o 
   4  17   2      154.94      140.09      7.40 o 
   5  17   2        3.69       11.90      8.17 o 
   6  17   2       14.95       13.65      9.27 o 
  -8  18   2        0.25       23.11     19.79 o 
  -7  18   2       33.82       41.42     10.02 o 
  -6  18   2        1.49        8.01      8.75 o 
  -5  18   2      183.99      199.20      9.93 o 
  -4  18   2      771.57      797.76     14.23 o 
  -3  18   2       77.22       80.38      4.08 o 
  -2  18   2      347.10      328.30      7.19 o 
  -1  18   2     1383.90     1333.55     16.91 o 
   0  18   2     1409.78     1395.31     17.49 o 
   1  18   2       37.32       44.01      3.93 o 
   2  18   2       28.34       15.86      4.78 o 
   3  18   2       59.63       51.59      5.93 o 
   4  18   2       11.39        9.93      5.99 o 
   5  18   2        0.22       -0.80      8.22 o 
   6  18   2        3.49        0.49      9.31 o 
  -7  19   2        0.75        5.38     13.17 o 
  -6  19   2       13.08       10.74     14.72 o 
  -5  19   2       23.67       15.72      7.46 o 
  -4  19   2       14.27       16.57      5.91 o 
  -3  19   2        0.67        4.23      3.53 o 
  -2  19   2       32.06       36.07      4.31 o 
  -1  19   2      149.82      145.44      5.22 o 
   0  19   2       19.57       21.67      3.80 o 
   1  19   2      172.89      175.84      6.77 o 
   2  19   2      252.56      280.83     15.40 o 
   3  19   2       17.46       15.39      5.42 o 
   4  19   2        2.49       -0.36      7.15 o 
   5  19   2        5.37       -1.33      8.50 o 
   6  19   2        0.44       -2.94      9.55 o 
  -7  20   2      108.90      117.74     11.98 o 
  -6  20   2        8.12       25.43      8.37 o 
  -5  20   2       48.13       51.70      6.80 o 
  -4  20   2      941.81      931.59     30.73 o 
  -3  20   2      239.41      235.36      6.34 o 
  -2  20   2      173.87      173.68      5.91 o 
  -1  20   2     1261.97     1224.41     16.07 o 
   0  20   2     1511.23     1426.90     25.13 o 
   1  20   2      133.02      151.66     12.50 o 
   2  20   2       33.69       31.00      7.71 o 
   3  20   2       73.40       68.73     10.54 o 
   4  20   2       86.90       95.73      7.84 o 
   5  20   2        9.67       31.40      9.47 o 
   6  20   2        0.09        0.47     10.43 o 
  -7  21   2       18.95       -3.17      9.79 o 
  -6  21   2      121.03      142.22     10.79 o 
  -5  21   2       18.62       23.14      6.40 o 
  -4  21   2       63.59       80.78      6.68 o 
  -3  21   2       81.11      105.18      5.54 o 
  -2  21   2      340.29      345.41      8.15 o 
  -1  21   2      317.93      305.80      9.37 o 
   0  21   2        5.29        1.80      5.04 o 
   1  21   2      758.83      723.60     17.65 o 
   2  21   2      318.09      354.77     13.66 o 
   3  21   2       17.01       33.36      8.28 o 
   4  21   2        5.01        3.52      9.07 o 
   5  21   2       18.10        1.00     14.03 o 
  -7  22   2        6.30        6.57     10.04 o 
  -6  22   2       10.75       14.47      9.39 o 
  -5  22   2        0.80       -6.38      6.38 o 
  -4  22   2       11.93        8.08      5.75 o 
  -3  22   2       29.44       41.60      6.06 o 
  -2  22   2       55.69       58.24      6.18 o 
  -1  22   2        0.25        3.99      5.34 o 
   0  22   2       23.19       13.52      5.68 o 
   1  22   2       63.72       70.15      6.82 o 
   2  22   2        6.76        1.03     12.22 o 
   3  22   2        6.19        6.64     13.34 o 
   4  22   2        4.90        0.17      8.62 o 
   5  22   2        3.49        8.05     14.68 o 
  -6  23   2        2.19        0.13      8.48 o 
  -5  23   2       57.84       57.99      7.50 o 
  -4  23   2        4.49       22.22     12.02 o 
  -3  23   2       63.33       76.48     12.50 o 
  -2  23   2      518.33      539.89     28.67 o 
  -1  23   2      160.50      181.47      7.98 o 
   0  23   2       18.49       18.26      6.12 o 
   1  23   2      134.94      132.20      7.33 o 
   2  23   2      128.30      132.18     16.49 o 
   3  23   2       17.58       36.24      9.76 o 
   4  23   2        1.67        0.07      9.80 o 
   5  23   2       24.95        9.62     15.27 o 
  -6  24   2        7.70        3.45     15.42 o 
  -5  24   2       20.50       33.02     13.05 o 
  -4  24   2       96.00       77.69     13.83 o 
  -3  24   2        3.44        0.05     11.45 o 
  -2  24   2      110.95      107.26      7.31 o 
  -1  24   2      145.02      141.18      7.86 o 
   0  24   2      181.74      182.77     14.19 o 
   1  24   2        3.65       -6.92     11.30 o 
   2  24   2       24.59        8.22      8.87 o 
   3  24   2       48.73       43.37     13.61 o 
   4  24   2       15.52       -0.14     15.47 o 
  -5  25   2        3.74       14.77     13.03 o 
  -4  25   2        5.71        2.61     12.77 o 
  -3  25   2        2.21       -0.10     11.77 o 
  -2  25   2        1.30        4.77      6.52 o 
  -1  25   2        4.26        6.86      6.55 o 
   0  25   2        1.79        6.90      8.83 o 
   1  25   2       23.20       31.58      9.44 o 
   2  25   2       42.70       41.58      9.21 o 
   3  25   2       30.68       32.32     20.02 o 
   4  25   2       22.92        4.42     15.17 o 
  -5  26   2       20.40       39.08     13.92 o 
  -4  26   2       74.69       95.74     14.20 o 
  -3  26   2        4.54       -5.20     12.41 o 
  -2  26   2        1.43       12.90      6.77 o 
  -1  26   2      155.44      142.09      8.45 o 
   0  26   2      181.87      218.24      9.37 o 
   1  26   2       50.84       75.52     12.86 o 
   2  26   2       25.28       17.18      9.22 o 
   3  26   2       87.70       93.83     23.60 o 
   4  26   2       41.83       46.96     14.81 o 
  -4  27   2       30.38        1.54     14.01 o 
  -3  27   2       16.56       -7.58     12.79 o 
  -2  27   2      104.78       88.27      8.06 o 
  -1  27   2       93.44      105.59      8.28 o 
   0  27   2        2.93       -0.14      7.28 o 
   1  27   2      172.20      180.65     12.35 o 
   2  27   2       99.77       97.02     11.05 o 
   3  27   2        0.93        7.02     12.96 o 
  -4  28   2       19.40       30.31     15.02 o 
  -3  28   2       94.37      104.99     15.55 o 
  -2  28   2       79.62       77.21     10.16 o 
  -1  28   2        0.20        1.33      7.44 o 
   0  28   2       15.52       17.33      7.78 o 
   1  28   2       78.21       72.60     10.31 o 
   2  28   2       26.18       42.18     11.10 o 
  -3  29   2      127.25      132.73     16.80 o 
  -2  29   2      241.38      234.91     18.24 o 
  -1  29   2       36.22       27.91      8.08 o 
   0  29   2        5.05       11.49     10.28 o 
   1  29   2       68.98       77.51     13.36 o 
   2  29   2       36.50       54.55     12.71 o 
  -2  30   2        6.92       38.43     14.74 o 
  -1  30   2        1.07        5.57      8.12 o 
   0  30   2       77.41       89.38     11.66 o 
 -10   1   3       21.43       22.55     14.52 o 
  -9   1   3      107.67       99.25      9.70 o 
  -8   1   3        3.37        5.01      6.64 o 
  -7   1   3       96.59       87.64      7.13 o 
  -6   1   3      107.52      123.43      4.16 o 
  -5   1   3      933.23      904.92     12.61 o 
  -4   1   3     3413.69     3400.12     52.35 o 
  -3   1   3      720.11      738.06     12.41 o 
  -2   1   3      105.79       89.49      1.68 o 
  -1   1   3     9946.22     9989.88    122.64 o 
   0   1   3    39557.70    38950.44    370.24 o 
   1   1   3     2907.12     2886.46     27.90 o 
   2   1   3     1349.40     1450.15     14.57 o 
   3   1   3     2900.44     2959.22     32.19 o 
   4   1   3     1143.02     1137.85     30.09 o 
   5   1   3        5.48        8.12      5.98 o 
   6   1   3        0.35       -3.74      6.67 o 
   7   1   3        9.25       -0.59      7.88 o 
 -10   2   3        2.47        3.67     12.09 o 
  -9   2   3        4.15        6.66      8.23 o 
  -8   2   3        0.26       -5.76      6.19 o 
  -7   2   3       38.46       40.87      6.40 o 
  -6   2   3      883.49      870.93     11.59 o 
  -5   2   3        7.90       10.41      4.32 o 
  -4   2   3      865.32      869.91     12.43 o 
  -3   2   3     2934.07     2761.33     40.90 o 
  -2   2   3    11585.38    11370.79     98.50 o 
  -1   2   3     3498.42     3658.42     45.11 o 
   0   2   3     1863.33     1884.07     18.38 o 
   1   2   3     3487.27     3542.94     34.11 o 
   2   2   3       52.75       41.38      2.22 o 
   3   2   3      230.85      271.36     11.24 o 
   4   2   3        2.38       -0.27      7.05 o 
   5   2   3        7.18       12.90      6.33 o 
   6   2   3       44.83       47.24      8.45 o 
   7   2   3        0.04       -2.77      7.95 o 
 -10   3   3       24.02       23.17      9.93 o 
  -9   3   3       27.40       45.22      8.53 o 
  -8   3   3       17.42       15.22      6.79 o 
  -7   3   3        0.46       -0.01      4.22 o 
  -6   3   3      312.34      297.61      5.27 o 
  -5   3   3       60.73       88.48      3.22 o 
  -4   3   3      422.35      496.90      6.88 o 
  -3   3   3      339.28      407.73      7.38 o 
  -2   3   3     1206.46     1195.42     15.23 o 
  -1   3   3       42.53       38.62      1.76 o 
   0   3   3    11992.56    12474.13    133.11 o 
   1   3   3       43.92       36.25      1.50 o 
   2   3   3      121.88      122.21      3.28 o 
   3   3   3        1.79        1.88      4.01 o 
   4   3   3       83.70       86.55      4.54 o 
   5   3   3        0.67        5.50      5.98 o 
   6   3   3       40.65       38.48      7.45 o 
   7   3   3        0.04        9.10     10.94 o 
 -10   4   3       30.64       34.23     17.37 o 
  -9   4   3       32.70       42.81      8.60 o 
  -8   4   3        0.22       -6.42      6.42 o 
  -7   4   3      532.27      541.96     11.34 o 
  -6   4   3      588.20      587.40      8.84 o 
  -5   4   3      436.26      416.89      6.67 o 
  -4   4   3        8.49       25.69      2.37 o 
  -3   4   3     7211.60     7234.74    120.38 o 
  -2   4   3     7877.78     7920.03     84.19 o 
  -1   4   3     6301.04     6370.38    143.33 o 
   0   4   3     3315.81     3430.32     36.96 o 
   1   4   3     1042.67     1030.63     13.62 o 
   2   4   3      394.74      347.23     19.14 o 
   3   4   3        1.56        3.84      2.60 o 
   4   4   3      243.55      266.31      6.32 o 
   5   4   3        8.80        5.04      5.99 o 
   6   4   3       39.47       45.40      8.42 o 
   7   4   3        2.57       -0.09     14.45 o 
 -10   5   3        1.53        9.38     15.66 o 
  -9   5   3       40.25       40.13      8.55 o 
  -8   5   3       32.39       30.26      7.21 o 
  -7   5   3       40.96       50.90      5.01 o 
  -6   5   3       84.88       75.01      4.73 o 
  -5   5   3      178.92      169.80      7.83 o 
  -4   5   3     1076.56      999.53     16.97 o 
  -3   5   3       15.47       14.07      1.50 o 
  -2   5   3      295.63      283.02      3.41 o 
  -1   5   3     1456.60     1515.68     23.41 o 
   0   5   3      103.86       88.87      6.26 o 
   1   5   3      464.68      487.35      8.92 o 
   2   5   3       62.38       71.46      2.89 o 
   3   5   3      373.92      395.44      6.91 o 
   4   5   3      577.42      563.34      9.09 o 
   5   5   3       70.02       66.34      7.14 o 
   6   5   3       28.03       49.37      8.26 o 
   7   5   3        0.06       -1.10      8.88 o 
  -9   6   3        8.49       17.86      8.22 o 
  -8   6   3        8.81        3.80      7.12 o 
  -7   6   3       13.12       17.45      4.81 o 
  -6   6   3       56.58       48.03      4.43 o 
  -5   6   3      207.76      187.09      4.33 o 
  -4   6   3      502.18      504.88      8.24 o 
  -3   6   3     8011.64     8098.16     77.26 o 
  -2   6   3      176.44      203.39      8.31 o 
  -1   6   3      793.91      832.80     14.74 o 
   0   6   3     1495.73     1605.74     40.39 o 
   1   6   3       14.07       23.45      1.53 o 
   2   6   3        7.14       12.58      2.37 o 
   3   6   3      563.18      547.49      8.51 o 
   4   6   3       34.40       43.03      3.83 o 
   5   6   3       60.17       72.69      7.49 o 
   6   6   3       10.94       10.76      8.64 o 
   7   6   3        1.50        5.14      8.41 o 
  -9   7   3        0.20        2.07     11.16 o 
  -8   7   3        9.09        1.28      6.90 o 
  -7   7   3      462.62      398.87      9.70 o 
  -6   7   3        1.15        1.19      4.02 o 
  -5   7   3     1092.54     1038.82     12.66 o 
  -4   7   3     1688.35     1506.90     17.43 o 
  -3   7   3     2998.21     3061.73     29.87 o 
  -2   7   3     2007.71     1915.04     21.38 o 
  -1   7   3     3594.29     3417.40     36.95 o 
   0   7   3     3505.40     3373.42     51.29 o 
   1   7   3     1675.18     1624.78     16.45 o 
   2   7   3      214.71      229.21      5.02 o 
   3   7   3      103.07      122.12      4.25 o 
   4   7   3      694.33      667.44     10.20 o 
   5   7   3       77.66       68.72      7.25 o 
   6   7   3       19.19       25.17      8.76 o 
   7   7   3       38.69       56.08     16.02 o 
  -9   8   3        3.09        2.29     12.35 o 
  -8   8   3        0.55       12.38      7.51 o 
  -7   8   3        6.52       15.03      5.00 o 
  -6   8   3      266.68      283.69      8.17 o 
  -5   8   3      171.71      174.89      4.29 o 
  -4   8   3       14.56        9.78      2.13 o 
  -3   8   3     8414.54     8779.11     83.77 o 
  -2   8   3     4872.02     5147.86     55.40 o 
  -1   8   3       54.91       58.46      3.98 o 
   0   8   3     3432.61     3642.29     45.29 o 
   1   8   3     5681.87     5822.30     55.98 o 
   2   8   3      506.33      457.33      7.32 o 
   3   8   3      205.17      199.77      5.59 o 
   4   8   3      330.79      331.89      7.42 o 
   5   8   3      112.44      131.14      8.43 o 
   6   8   3      101.83       96.87     11.17 o 
   7   8   3        1.28        1.52     10.30 o 
  -9   9   3        0.12      -12.55     12.55 o 
  -8   9   3       11.96        9.15     12.61 o 
  -7   9   3        0.25        2.54      4.98 o 
  -6   9   3       56.32       60.42      4.85 o 
  -5   9   3        1.30        2.16      2.19 o 
  -4   9   3      162.28      125.71      5.52 o 
  -3   9   3     1209.13     1222.65     14.07 o 
  -2   9   3      240.02      282.86      4.32 o 
  -1   9   3        9.27        8.00      1.43 o 
   0   9   3      976.59     1093.21     14.64 o 
   1   9   3        1.16        2.80      1.70 o 
   2   9   3        0.41        1.67      2.58 o 
   3   9   3       28.14       25.85      3.53 o 
   4   9   3      143.96      135.07      5.29 o 
   5   9   3        0.19       11.41      6.61 o 
   6   9   3        9.21        0.29      7.92 o 
   7   9   3       19.03        9.56     13.77 o 
  -9  10   3       12.15        1.43     11.94 o 
  -8  10   3        0.76       -2.12      7.90 o 
  -7  10   3      460.63      472.11     13.76 o 
  -6  10   3      553.42      557.75     13.12 o 
  -5  10   3      543.51      486.44      6.84 o 
  -4  10   3      223.95      246.89      4.38 o 
  -3  10   3     2855.88     2829.74     27.81 o 
  -2  10   3     2918.22     2858.19     28.27 o 
  -1  10   3     2198.07     2217.68     21.99 o 
   0  10   3     1974.06     1924.99     29.44 o 
   1  10   3     2218.34     2179.69     21.92 o 
   2  10   3     1122.57     1081.42     13.67 o 
   3  10   3       53.02       48.67      3.94 o 
   4  10   3       77.24       87.26      4.95 o 
   5  10   3       24.48       29.40      5.90 o 
   6  10   3        1.84       13.16      8.20 o 
   7  10   3        0.57       -9.26      9.26 o 
  -9  11   3        0.18       -9.72     13.32 o 
  -8  11   3        5.49        1.90      7.95 o 
  -7  11   3      156.41      146.63      9.26 o 
  -6  11   3        4.44        9.07      6.07 o 
  -5  11   3      456.22      495.90      7.87 o 
  -4  11   3     1214.73     1226.46     13.18 o 
  -3  11   3      173.64      171.34      3.57 o 
  -2  11   3      476.04      439.81      6.80 o 
  -1  11   3      549.40      449.22      5.64 o 
   0  11   3       39.81       57.16      2.71 o 
   1  11   3      747.12      790.41      9.16 o 
   2  11   3       57.55       79.12      3.72 o 
   3  11   3        9.04        3.23      3.48 o 
   4  11   3       96.30       98.77      5.10 o 
   5  11   3        3.60       -4.79      4.79 o 
   6  11   3       15.44       15.23      8.45 o 
   7  11   3        9.66        5.70      9.77 o 
  -9  12   3        3.05        2.74     13.00 o 
  -8  12   3        6.74        9.73     11.31 o 
  -7  12   3        2.42       13.44      7.50 o 
  -6  12   3       37.85       36.97      6.88 o 
  -5  12   3      236.44      199.00      8.66 o 
  -4  12   3       92.51       94.57      3.66 o 
  -3  12   3     1770.21     1724.99     21.37 o 
  -2  12   3     1036.74     1067.31     13.25 o 
  -1  12   3      482.07      494.29      6.20 o 
   0  12   3        1.22        3.08      2.03 o 
   1  12   3        2.41        3.06      2.16 o 
   2  12   3     1241.41     1268.45     15.85 o 
   3  12   3      901.00      861.52     12.35 o 
   4  12   3        3.10        5.48      4.25 o 
   5  12   3       88.43       81.89      7.03 o 
   6  12   3        0.48        0.85      8.45 o 
   7  12   3       10.10       25.95      9.98 o 
  -9  13   3        2.13        6.28     14.72 o 
  -8  13   3       14.17        3.51      8.77 o 
  -7  13   3       15.51        7.19      7.76 o 
  -6  13   3      143.60      138.71     11.02 o 
  -5  13   3      788.81      782.76     17.14 o 
  -4  13   3     1249.14     1175.88     16.74 o 
  -3  13   3     3069.32     3063.04     34.13 o 
  -2  13   3      470.42      406.87      6.83 o 
  -1  13   3     5728.05     5719.56     55.23 o 
   0  13   3     3214.90     3091.40     41.66 o 
   1  13   3      833.85      821.93     10.71 o 
   2  13   3      801.27      789.79     11.16 o 
   3  13   3      227.16      243.56      7.52 o 
   4  13   3      221.99      243.48      9.45 o 
   5  13   3       44.84       44.97      6.13 o 
   6  13   3        7.73       12.34     11.11 o 
   7  13   3        9.71        9.05      9.94 o 
  -9  14   3        0.06        7.14     14.89 o 
  -8  14   3        2.38       -5.70      8.91 o 
  -7  14   3      214.54      237.75     11.26 o 
  -6  14   3      385.66      394.05     18.95 o 
  -5  14   3      290.03      280.01     19.53 o 
  -4  14   3       65.05       65.75      3.92 o 
  -3  14   3     5887.98     5950.01     64.56 o 
  -2  14   3     1496.00     1527.42     18.28 o 
  -1  14   3        4.42       10.80      2.72 o 
   0  14   3      972.16      937.41     13.33 o 
   1  14   3       37.82       33.47      3.37 o 
   2  14   3      148.99      141.19      4.86 o 
   3  14   3     1266.31     1226.81     16.35 o 
   4  14   3       16.84       25.06      4.76 o 
   5  14   3       31.51       24.10      5.58 o 
   6  14   3       16.27       16.61      9.04 o 
  -8  15   3       49.83       52.41     10.34 o 
  -7  15   3        3.21       -3.13      8.60 o 
  -6  15   3        7.39        9.70      6.90 o 
  -5  15   3      178.02      162.72      8.23 o 
  -4  15   3      313.28      274.61      5.95 o 
  -3  15   3        9.07        0.66      3.11 o 
  -2  15   3        1.20        2.11      2.96 o 
  -1  15   3      312.09      296.29      6.45 o 
   0  15   3      740.28      774.32     11.62 o 
   1  15   3        5.91        4.30      4.07 o 
   2  15   3      157.93      160.13      6.99 o 
   3  15   3      139.29      154.30      5.78 o 
   4  15   3       19.18       28.88      5.10 o 
   5  15   3       12.74       15.62      6.86 o 
   6  15   3        0.04        7.48     12.91 o 
  -8  16   3       15.31        8.54      9.67 o 
  -7  16   3       30.16       42.29      9.25 o 
  -6  16   3      143.38      152.65     10.77 o 
  -5  16   3       45.63       42.41      6.71 o 
  -4  16   3       21.73       17.38      3.35 o 
  -3  16   3      176.01      169.69      4.78 o 
  -2  16   3      147.38      146.48      4.72 o 
  -1  16   3      150.99      162.68      6.47 o 
   0  16   3      385.65      324.92      6.55 o 
   1  16   3     1038.74     1038.77     12.18 o 
   2  16   3      641.74      662.50     10.55 o 
   3  16   3        0.76       -0.94      4.18 o 
   4  16   3       67.92       67.76      6.49 o 
   5  16   3        0.93       -8.29      8.29 o 
   6  16   3        0.48       -6.87     11.88 o 
  -8  17   3        0.23        0.13      8.95 o 
  -7  17   3       13.96        2.20      7.97 o 
  -6  17   3       19.65       25.04      7.88 o 
  -5  17   3       27.39       48.42      7.03 o 
  -4  17   3       62.16       71.89      4.27 o 
  -3  17   3      400.06      399.45      7.00 o 
  -2  17   3       45.04       51.84      4.51 o 
  -1  17   3      303.54      276.33      6.59 o 
   0  17   3      178.76      174.02      5.71 o 
   1  17   3      183.87      193.34      9.60 o 
   2  17   3      148.72      128.61      5.45 o 
   3  17   3      109.56      104.52      5.55 o 
   4  17   3      130.10      143.97      8.02 o 
   5  17   3       78.53       77.85     10.18 o 
   6  17   3       11.73        2.37     13.29 o 
  -8  18   3        4.34        8.23      9.80 o 
  -7  18   3       11.90        8.96      8.66 o 
  -6  18   3       57.42       49.82      8.45 o 
  -5  18   3      285.97      257.57      9.16 o 
  -4  18   3        6.78        7.12      3.58 o 
  -3  18   3        3.96       13.11      3.97 o 
  -2  18   3      389.61      359.87      7.49 o 
  -1  18   3      194.70      193.90      5.96 o 
   0  18   3        9.19        9.98      5.16 o 
   1  18   3      149.01      164.35      5.31 o 
   2  18   3      214.43      223.65     10.81 o 
   3  18   3        8.82       -0.26      5.50 o 
   4  18   3       18.38       20.35      6.62 o 
   5  18   3       20.88       18.80      8.96 o 
   6  18   3        0.93       -5.64     13.47 o 
  -8  19   3        9.66      -10.01     10.01 o 
  -7  19   3        1.97       12.25     11.87 o 
  -6  19   3       33.59       44.22      8.33 o 
  -5  19   3      275.89      290.95     24.44 o 
  -4  19   3      677.45      688.75      9.93 o 
  -3  19   3      269.94      255.95      7.20 o 
  -2  19   3      103.14      101.68      4.99 o 
  -1  19   3      901.63      878.02     22.49 o 
   0  19   3     2137.92     2131.37     25.43 o 
   1  19   3      181.07      201.69      6.53 o 
   2  19   3      150.00      134.49      9.58 o 
   3  19   3       95.98       77.30     10.31 o 
   4  19   3       15.11       24.38      6.68 o 
   5  19   3        5.81        9.84      9.19 o 
  -7  20   3        4.83       -8.99      8.99 o 
  -6  20   3       45.09       68.06      7.58 o 
  -5  20   3       25.39       34.77      6.40 o 
  -4  20   3       24.33       28.36      5.71 o 
  -3  20   3      140.50      157.00      5.74 o 
  -2  20   3       39.02       42.81      4.50 o 
  -1  20   3        0.48       -1.01      4.27 o 
   0  20   3       89.68       78.84      4.95 o 
   1  20   3       95.33       88.25      7.81 o 
   2  20   3       34.06       42.52     17.81 o 
   3  20   3        0.21       -0.82     15.18 o 
   4  20   3        1.15       -1.51      8.99 o 
   5  20   3        1.17       -1.43     13.86 o 
  -7  21   3        8.14       17.54      7.70 o 
  -6  21   3        3.95        2.57      6.97 o 
  -5  21   3       15.87       10.86      6.29 o 
  -4  21   3      124.02      114.48      7.21 o 
  -3  21   3      187.15      195.83      6.60 o 
  -2  21   3        0.37        5.00      4.78 o 
  -1  21   3      151.91      163.94      7.26 o 
   0  21   3      293.08      332.38      9.76 o 
   1  21   3       63.89       74.35      8.51 o 
   2  21   3        0.53       10.63      7.57 o 
   3  21   3       19.42       29.06      9.11 o 
   4  21   3       19.29       12.50      9.57 o 
   5  21   3        0.32       -1.04     14.48 o 
  -7  22   3       34.91       48.07      8.52 o 
  -6  22   3      124.04      151.95      8.97 o 
  -5  22   3       14.25        2.47      6.41 o 
  -4  22   3       41.02       53.20      8.40 o 
  -3  22   3      628.86      619.95     19.47 o 
  -2  22   3      521.54      510.94     25.52 o 
  -1  22   3       93.41      113.83      7.04 o 
   0  22   3      133.67      116.42      7.09 o 
   1  22   3      698.19      665.69     23.93 o 
   2  22   3      332.25      322.03     13.47 o 
   3  22   3       15.97       23.10      9.02 o 
   4  22   3       26.80       21.43      9.66 o 
   5  22   3       22.74       34.18     15.49 o 
  -6  23   3       87.45       97.18     10.13 o 
  -5  23   3       34.29       43.41      7.19 o 
  -4  23   3        0.97        8.37      7.59 o 
  -3  23   3        3.82       11.51      5.87 o 
  -2  23   3       33.36       37.04      6.15 o 
  -1  23   3       51.50       41.64      6.43 o 
   0  23   3      258.05      245.99     11.35 o 
   1  23   3        1.03       -1.28      8.22 o 
   2  23   3       58.09       57.07      9.55 o 
   3  23   3       42.04       24.42     12.24 o 
   4  23   3       56.27       49.91     17.60 o 
  -6  24   3       25.07       20.64     11.41 o 
  -5  24   3      100.68       70.83     14.76 o 
  -4  24   3       54.75       62.14     12.51 o 
  -3  24   3      121.99      122.69      7.61 o 
  -2  24   3      143.28      150.22      7.97 o 
  -1  24   3        9.52       12.45      6.48 o 
   0  24   3       57.07       37.25      6.58 o 
   1  24   3        3.07       10.45      8.42 o 
   2  24   3       16.73       37.04      9.64 o 
   3  24   3        0.63       17.83     10.00 o 
   4  24   3        4.33        8.57     10.11 o 
  -6  25   3        0.89        8.51     15.49 o 
  -5  25   3       75.30       62.06     13.78 o 
  -4  25   3      264.74      262.19     18.15 o 
  -3  25   3       86.90       79.04      9.59 o 
  -2  25   3        4.10       -1.36      6.44 o 
  -1  25   3      300.11      277.03     19.16 o 
   0  25   3      163.39      186.61     10.80 o 
   1  25   3       47.86       56.75     13.27 o 
   2  25   3        1.09        4.91      9.44 o 
   3  25   3        2.28        8.98     10.36 o 
   4  25   3        3.79       11.30     10.93 o 
  -5  26   3        0.01       -3.31     12.67 o 
  -4  26   3       10.73       13.81     13.15 o 
  -3  26   3       28.33       24.59      8.28 o 
  -2  26   3        0.31       -3.06      6.83 o 
  -1  26   3        3.40       13.94      7.02 o 
   0  26   3        4.99        1.60      6.88 o 
   1  26   3        6.51       20.42     15.34 o 
   2  26   3       11.53        9.06      9.29 o 
   3  26   3       11.78       20.87     11.07 o 
  -5  27   3       10.96       22.10     14.85 o 
  -4  27   3       17.95       17.49     12.89 o 
  -3  27   3       12.73      -12.61     12.61 o 
  -2  27   3       22.73       29.65      7.56 o 
  -1  27   3      104.41      103.28      8.37 o 
   0  27   3       96.94      104.58     11.02 o 
   1  27   3        4.51        9.40      9.64 o 
   2  27   3       53.92       62.70     10.91 o 
   3  27   3       38.30       48.25     11.70 o 
  -4  28   3       31.25       59.93     15.31 o 
  -3  28   3      145.68      133.47     16.17 o 
  -2  28   3      129.05      151.27      9.37 o 
  -1  28   3       73.83       79.17      8.40 o 
   0  28   3        2.97       -8.09      9.95 o 
   1  28   3      101.61       99.53     11.79 o 
   2  28   3       64.33       59.71     11.79 o 
  -3  29   3        0.48       -2.28     12.54 o 
  -2  29   3        4.72       11.30      7.83 o 
  -1  29   3        1.79        1.57      7.97 o 
   0  29   3       91.23       81.78     17.15 o 
   1  29   3        2.80       -4.61     14.81 o 
  -2  30   3       75.60       86.59      9.10 o 
  -1  30   3       39.14       60.39      8.97 o 
   0  30   3        0.14      -10.17     10.17 o 
 -10   0   4       15.72       22.26     13.25 o 
  -9   0   4        0.58       13.42     10.28 o 
  -8   0   4      255.48      248.75     15.19 o 
  -7   0   4     3481.07     3343.80     53.26 o 
  -6   0   4      383.66      381.36     17.65 o 
  -5   0   4     2957.71     2932.28     77.26 o 
  -4   0   4     5891.15     5934.60     90.20 o 
  -2   0   4     1147.25     1055.18     23.88 o 
  -1   0   4     2647.18     2946.72     36.90 o 
   0   0   4     2149.03     1998.41     25.36 o 
   1   0   4       22.17       12.84      1.79 o 
   2   0   4     2725.65     2694.74     34.25 o 
   3   0   4       33.14       34.52      4.42 o 
   4   0   4      192.02      192.91     12.05 o 
   5   0   4       69.94       62.74     10.40 o 
   6   0   4       19.15       16.78     11.46 o 
   7   0   4       55.90       46.69     13.22 o 
 -10   1   4        6.21        2.25     10.41 o 
  -9   1   4       23.15       21.46      9.53 o 
  -8   1   4       32.71       18.15      6.59 o 
  -7   1   4       34.53       57.44      6.13 o 
  -6   1   4     2426.85     2430.32     27.70 o 
  -5   1   4     1051.47     1088.51     13.38 o 
  -4   1   4      191.55      202.68      4.12 o 
  -3   1   4      838.58      820.77     15.70 o 
  -2   1   4     1183.53     1173.71     18.69 o 
  -1   1   4       29.49       35.82      1.68 o 
   0   1   4     1464.18     1451.49     15.13 o 
   1   1   4     4403.55     4749.35     45.68 o 
   2   1   4       28.62       27.48      2.25 o 
   4   1   4       79.22       80.56     12.77 o 
   5   1   4      388.66      390.87     13.21 o 
   6   1   4       40.81       36.17      8.26 o 
   7   1   4        2.98        4.84     10.12 o 
 -10   2   4        1.41        2.42      9.10 o 
  -9   2   4       24.42       13.75      7.70 o 
  -8   2   4       68.23       68.86      7.65 o 
  -7   2   4      565.02      572.85     10.79 o 
  -6   2   4      946.13      962.90     12.55 o 
  -5   2   4      610.98      583.51      8.15 o 
  -4   2   4      165.76      160.28      8.56 o 
  -3   2   4       47.24       47.29      2.29 o 
  -2   2   4     2614.71     2619.11     40.01 o 
  -1   2   4    18618.01    19391.66    259.26 o 
   0   2   4     8616.67     8653.73     92.23 o 
   1   2   4      347.65      321.44      5.29 o 
   2   2   4        1.35        5.13      1.75 o 
   4   2   4       36.09       43.13      6.02 o 
   5   2   4      174.75      149.49      8.96 o 
   6   2   4       33.11       26.73      7.91 o 
   7   2   4        3.17       -0.90      9.28 o 
 -10   3   4       32.85       35.85      9.61 o 
  -9   3   4        6.77        4.19      7.96 o 
  -8   3   4       78.93       99.64      8.09 o 
  -7   3   4      169.55      199.73      6.86 o 
  -6   3   4     1171.83     1146.40     12.81 o 
  -5   3   4      119.97      132.21      3.91 o 
  -4   3   4     3045.76     3126.88     47.44 o 
  -3   3   4     9249.33     9226.28    113.17 o 
  -2   3   4     2775.35     2715.72     29.54 o 
  -1   3   4      117.67      104.94      7.39 o 
   0   3   4     1325.17     1332.84     17.35 o 
   1   3   4     7705.31     7966.98     84.81 o 
   2   3   4     2818.69     2746.56     30.09 o 
   3   3   4      152.99      133.29      4.16 o 
   4   3   4      416.00      447.11     29.51 o 
   5   3   4      331.64      327.12     12.34 o 
   6   3   4        0.66       -6.27      7.63 o 
   7   3   4        0.22        1.40      9.41 o 
 -10   4   4        9.62       15.70     10.29 o 
  -9   4   4        2.42        9.65     13.69 o 
  -8   4   4        2.36       -2.96      6.55 o 
  -7   4   4        3.07       12.92      8.23 o 
  -6   4   4      175.37      166.45      4.33 o 
  -5   4   4      281.78      282.61      5.57 o 
  -4   4   4       30.81       40.23      2.82 o 
  -3   4   4      454.82      507.82     13.05 o 
  -2   4   4      349.77      330.69      4.67 o 
  -1   4   4     3668.76     3722.11     79.54 o 
   0   4   4     1700.48     1610.36     25.17 o 
   1   4   4     1087.22     1183.66     11.16 o 
   2   4   4        0.95        1.48      1.34 o 
   3   4   4        8.85        7.89      2.99 o 
   4   4   4      322.13      317.67     11.09 o 
   5   4   4      180.55      187.78      9.85 o 
   6   4   4        9.69        9.46      8.24 o 
   7   4   4        4.23        5.60     17.60 o 
 -10   5   4        9.46        2.71      8.82 o 
  -9   5   4        8.24        1.70      7.85 o 
  -8   5   4       11.93        1.72      6.61 o 
  -7   5   4        8.23        5.95      4.34 o 
  -6   5   4      464.89      413.73      7.16 o 
  -5   5   4     1003.85      974.84     12.22 o 
  -4   5   4     3264.56     3847.34     48.66 o 
  -3   5   4     1629.81     1544.48     17.19 o 
  -2   5   4     8730.18     8739.36     93.17 o 
  -1   5   4     1721.57     1841.88     28.54 o 
   0   5   4      122.22      115.07      2.65 o 
   1   5   4      174.81      163.73      4.29 o 
   2   5   4        9.23        6.99      2.92 o 
   3   5   4        2.80       10.91      3.57 o 
   4   5   4       21.60       32.86      8.48 o 
   5   5   4       13.03        9.52      7.18 o 
   6   5   4        3.08        2.26      7.99 o 
   7   5   4        0.01       13.49      9.63 o 
 -10   6   4        2.75      -12.81     12.81 o 
  -9   6   4       34.64       51.50      8.55 o 
  -8   6   4      170.90      155.77      7.10 o 
  -7   6   4       37.75       34.94      4.91 o 
  -6   6   4       92.03      107.09      7.38 o 
  -5   6   4     2273.89     2352.35     26.45 o 
  -4   6   4     3124.97     3044.28     33.44 o 
  -3   6   4     2072.60     2135.75     23.37 o 
  -2   6   4     5358.93     5371.71     57.63 o 
  -1   6   4     4484.27     4618.99     69.84 o 
   0   6   4     6123.85     6130.89     58.79 o 
   1   6   4       56.17       40.37      1.65 o 
   2   6   4       42.22       53.76      3.17 o 
   3   6   4      694.87      690.10     10.18 o 
   4   6   4      101.07       93.02      4.66 o 
   5   6   4        7.27        0.64      6.51 o 
   6   6   4       28.08       30.92      8.42 o 
   7   6   4        0.36      -14.05     18.50 o 
 -10   7   4        2.73       -9.36     13.32 o 
  -9   7   4        1.40       -9.03      9.03 o 
  -8   7   4        2.52        1.32      5.47 o 
  -7   7   4       15.73       26.35      4.86 o 
  -6   7   4      321.29      349.13      6.21 o 
  -5   7   4      119.37      147.39      5.65 o 
  -4   7   4        3.04        1.33      1.79 o 
  -3   7   4     1626.51     1681.96     15.34 o 
  -2   7   4        4.23        7.29      1.07 o 
  -1   7   4      281.05      327.02      7.09 o 
   0   7   4       51.47       46.68      3.89 o 
   1   7   4       74.79       68.98      2.54 o 
   2   7   4       19.82       19.65      3.91 o 
   3   7   4      331.43      322.68      7.04 o 
   4   7   4        0.20        0.90      3.82 o 
   5   7   4       52.85       48.08      8.97 o 
   6   7   4        0.17       -8.51     10.96 o 
   7   7   4        3.56       -5.71      9.86 o 
 -10   8   4       11.02       24.07     13.84 o 
  -9   8   4       14.67       -0.73     12.17 o 
  -8   8   4       50.47       46.96      6.12 o 
  -7   8   4        3.63       11.44      4.74 o 
  -6   8   4      126.16      138.91      6.15 o 
  -5   8   4       64.73       56.52      3.64 o 
  -4   8   4     1042.10      941.53     10.35 o 
  -3   8   4       94.33       69.02      2.40 o 
  -2   8   4      303.95      284.59      5.95 o 
  -1   8   4     4336.55     4306.19     53.43 o 
   0   8   4     4199.24     4328.91     56.61 o 
   1   8   4       96.81       99.14      2.78 o 
   2   8   4     1248.03     1317.10     16.14 o 
   3   8   4      555.13      572.51      9.34 o 
   4   8   4        0.71       -3.97      3.97 o 
   5   8   4       14.38       28.21     21.26 o 
   6   8   4        0.11        0.07      8.31 o 
   7   8   4        0.07       -2.04     10.77 o 
 -10   9   4        0.38      -13.30     13.30 o 
  -9   9   4        3.07        3.10     12.04 o 
  -8   9   4       11.75       18.46      7.04 o 
  -7   9   4       16.11       24.29      5.05 o 
  -6   9   4      848.17      837.58     13.94 o 
  -5   9   4       85.78       92.07      3.33 o 
  -4   9   4       37.66       32.15      2.60 o 
  -3   9   4     2233.69     1980.45     22.46 o 
  -2   9   4     5967.14     5821.86     62.90 o 
  -1   9   4     1399.40     1457.49     16.62 o 
   0   9   4       37.74       64.80      2.56 o 
   1   9   4     2724.51     2659.48     26.51 o 
   2   9   4      880.92      853.04     15.59 o 
   3   9   4       89.14       89.90      4.49 o 
   4   9   4        1.48        3.78      4.36 o 
   5   9   4       10.06        2.48     10.27 o 
   6   9   4        3.32       11.55      8.94 o 
   7   9   4       11.45       22.61     10.08 o 
  -9  10   4       37.09       27.24     12.25 o 
  -8  10   4        2.89        5.41      8.91 o 
  -7  10   4       23.58       17.57      6.88 o 
  -6  10   4      179.27      188.36      7.84 o 
  -5  10   4       63.39       85.32      4.33 o 
  -4  10   4        2.75        6.11      2.60 o 
  -3  10   4      537.64      575.76      7.36 o 
  -2  10   4       30.29       32.34      3.21 o 
  -1  10   4       50.07       46.66      1.93 o 
   0  10   4     2624.96     2682.39     26.61 o 
   1  10   4      134.18      141.34      6.38 o 
   2  10   4       69.89       60.74      4.06 o 
   3  10   4        6.13        4.14      3.73 o 
   4  10   4      128.48      113.96      5.53 o 
   5  10   4        3.80        1.50      8.63 o 
   6  10   4        4.00        4.57      8.89 o 
   7  10   4        0.68        8.72      9.85 o 
  -9  11   4       11.46       -6.78     12.88 o 
  -8  11   4        0.39        5.75      7.91 o 
  -7  11   4       79.20       77.57      7.86 o 
  -6  11   4       57.54       49.51      6.77 o 
  -5  11   4       57.49       49.17      3.43 o 
  -4  11   4       11.93       16.68      3.59 o 
  -3  11   4      783.21      705.93     10.44 o 
  -2  11   4     1949.92     1989.93     22.86 o 
  -1  11   4      182.76      179.90      3.60 o 
   0  11   4      305.28      313.29      6.90 o 
   1  11   4      136.90      135.79      3.74 o 
   2  11   4      248.03      247.23      6.15 o 
   3  11   4        3.36        3.68      3.97 o 
   4  11   4       71.07       75.99      5.34 o 
   5  11   4       32.20       50.14      8.34 o 
   6  11   4        1.61       -0.72      8.47 o 
  -9  12   4       13.13       29.35     13.96 o 
  -8  12   4      130.55      117.19      9.93 o 
  -7  12   4        5.68        1.63      6.84 o 
  -6  12   4      168.28      186.24      9.18 o 
  -5  12   4     1064.93     1094.57     14.09 o 
  -4  12   4     2654.89     2619.32     29.61 o 
  -3  12   4      564.25      560.88      7.65 o 
  -2  12   4     1913.79     1911.18     22.12 o 
  -1  12   4     3779.45     3771.13     36.92 o 
   0  12   4     1379.82     1236.28     21.49 o 
   1  12   4      131.98      139.25      3.83 o 
   2  12   4      349.33      344.58      7.37 o 
   3  12   4      818.62      759.74     11.72 o 
   4  12   4      162.43      150.39      6.33 o 
   5  12   4       20.40       19.68      8.03 o 
   6  12   4        0.51        9.96      9.24 o 
  -9  13   4        6.67        1.30     13.92 o 
  -8  13   4        1.49        3.23      8.50 o 
  -7  13   4      112.79      104.70      8.82 o 
  -6  13   4       28.13       23.04      6.49 o 
  -5  13   4        1.12        6.48      3.51 o 
  -4  13   4        9.65        7.93      3.32 o 
  -3  13   4        5.09        9.15      2.71 o 
  -2  13   4        1.45        9.33      2.77 o 
  -1  13   4      125.63      144.91      4.96 o 
   0  13   4      108.11      106.53      4.49 o 
   1  13   4       21.04       18.60      2.64 o 
   2  13   4       61.08       56.21      4.15 o 
   3  13   4        8.24        9.52      4.95 o 
   4  13   4       78.60       78.82      6.09 o 
   5  13   4        4.78       -3.01      8.35 o 
   6  13   4       15.36       14.84      9.33 o 
  -9  14   4        0.22        4.17     13.11 o 
  -8  14   4       84.02       87.07     10.16 o 
  -7  14   4      281.33      209.60     10.60 o 
  -6  14   4       80.52       60.14      7.29 o 
  -5  14   4      333.50      325.99      7.17 o 
  -4  14   4     1751.08     1661.17     19.93 o 
  -3  14   4     1178.95     1114.11     14.31 o 
  -2  14   4       10.99       23.13      3.16 o 
  -1  14   4      174.62      156.36      4.79 o 
   0  14   4      154.45      157.80      5.06 o 
   1  14   4      241.71      256.21      6.96 o 
   2  14   4        5.77       -0.63      3.69 o 
   3  14   4       31.88       44.60      4.76 o 
   4  14   4       85.11       83.76      5.84 o 
   5  14   4        5.27        5.08      5.74 o 
   6  14   4        4.26      -11.61     11.61 o 
  -9  15   4       39.88       33.28     14.82 o 
  -8  15   4        0.92        6.47      8.80 o 
  -7  15   4       70.66       78.83     11.45 o 
  -6  15   4      186.98      182.56      9.70 o 
  -5  15   4        9.82       14.32      3.48 o 
  -4  15   4      298.88      281.66      6.13 o 
  -3  15   4     1229.97     1168.77     15.06 o 
  -2  15   4     2882.38     2827.92     41.77 o 
  -1  15   4      670.08      707.87     10.34 o 
   0  15   4      153.22      147.32      6.22 o 
   1  15   4      936.45      932.33     11.26 o 
   2  15   4      169.29      166.91      5.57 o 
   3  15   4        6.83        8.73      4.45 o 
   4  15   4      149.77      141.19      6.48 o 
   5  15   4       14.36       10.74      6.00 o 
   6  15   4        9.51        1.44     14.06 o 
  -9  16   4       18.74       23.94     10.45 o 
  -8  16   4       67.40       58.91      9.95 o 
  -7  16   4        0.87        0.66     22.37 o 
  -6  16   4        9.87       19.94     10.37 o 
  -5  16   4       18.22       19.84      5.50 o 
  -4  16   4       18.00       14.96      3.60 o 
  -3  16   4      268.56      275.00      8.05 o 
  -2  16   4      358.49      359.33      7.39 o 
  -1  16   4      100.69      112.75      4.63 o 
   0  16   4       65.36       72.55      4.09 o 
   1  16   4      175.54      179.92      5.43 o 
   2  16   4        0.11       -3.94      3.94 o 
   3  16   4        1.44        9.83      4.70 o 
   4  16   4       18.72       15.05      5.35 o 
   5  16   4       18.76       22.04      6.18 o 
   6  16   4        0.73       -5.49     14.18 o 
  -8  17   4        6.71       -0.74     14.76 o 
  -7  17   4       37.68       29.00      8.80 o 
  -6  17   4      139.82      125.47      7.59 o 
  -5  17   4        2.41        4.31      4.99 o 
  -4  17   4     2113.92     2041.37     21.91 o 
  -3  17   4     2500.97     2390.18     32.13 o 
  -2  17   4     1208.22     1194.01     18.58 o 
  -1  17   4       11.67       24.12      4.70 o 
   0  17   4      411.48      385.60      7.72 o 
   1  17   4     1381.43     1351.13     20.32 o 
   2  17   4      466.90      498.86      9.55 o 
   3  17   4       23.11       34.05      6.21 o 
   4  17   4       13.82        6.18      5.49 o 
   5  17   4       38.94       39.34      7.69 o 
  -8  18   4        0.68       -1.65      9.46 o 
  -7  18   4        1.97       21.01      8.99 o 
  -6  18   4      105.73      103.97      7.49 o 
  -5  18   4      484.68      505.23     11.76 o 
  -4  18   4      380.08      402.12      7.69 o 
  -3  18   4      159.18      151.54      5.42 o 
  -2  18   4      428.53      385.98      7.76 o 
  -1  18   4      398.28      388.32      8.15 o 
   0  18   4       74.65       83.26      6.49 o 
   1  18   4        8.08       13.14      5.09 o 
   2  18   4        4.08        7.39      7.77 o 
   3  18   4       36.50       33.15      5.51 o 
   4  18   4       10.28       12.49     11.84 o 
   5  18   4       57.70       64.56      8.31 o 
  -8  19   4       27.61       34.37     10.27 o 
  -7  19   4        0.08       -5.96      6.78 o 
  -6  19   4        9.19        6.41      6.54 o 
  -5  19   4      201.60      183.56      7.79 o 
  -4  19   4      346.65      338.74     11.30 o 
  -3  19   4      318.57      309.47      7.79 o 
  -2  19   4        6.23        0.40      6.77 o 
  -1  19   4       13.50       21.53      4.27 o 
   0  19   4       10.30       11.18      4.66 o 
   1  19   4       34.42       16.52      5.21 o 
   2  19   4      194.88      171.33      9.43 o 
   3  19   4       48.72       42.33     12.52 o 
   4  19   4        5.71       -4.49      9.13 o 
   5  19   4        1.01       -0.86      9.82 o 
  -8  20   4       36.68       27.82      8.63 o 
  -7  20   4      169.70      162.73      9.51 o 
  -6  20   4        2.14        7.50     12.00 o 
  -5  20   4      302.14      318.20      9.95 o 
  -4  20   4      767.03      747.06     13.68 o 
  -3  20   4       99.95      100.17      5.46 o 
  -2  20   4       26.14       32.31      6.14 o 
  -1  20   4       75.65       80.10      5.91 o 
   0  20   4      187.17      214.69     13.68 o 
   1  20   4       76.52       87.15     10.36 o 
   2  20   4       28.48       31.20      7.74 o 
   3  20   4      119.69      145.81     10.83 o 
   4  20   4       21.52       14.61     17.61 o 
   5  20   4        0.05       -9.64     14.66 o 
  -7  21   4       23.57       24.68      8.07 o 
  -6  21   4      166.56      169.66      8.67 o 
  -5  21   4       30.37       34.21      6.80 o 
  -4  21   4        8.33       18.57      4.89 o 
  -3  21   4      336.18      337.19      8.34 o 
  -2  21   4      684.39      670.32     15.08 o 
  -1  21   4      167.91      180.17      6.36 o 
   0  21   4       36.76       34.34      5.92 o 
   1  21   4      506.26      464.77     20.27 o 
   2  21   4        1.50       10.02      8.55 o 
   3  21   4        1.15        2.97      9.32 o 
   4  21   4        0.12       -4.20      9.76 o 
  -7  22   4       32.63       47.66      8.40 o 
  -6  22   4        2.39       13.78      7.27 o 
  -5  22   4       18.42       32.37      6.90 o 
  -4  22   4        0.33       -1.34      5.10 o 
  -3  22   4        4.03        5.27      4.78 o 
  -2  22   4        0.78        4.08      5.96 o 
  -1  22   4      174.28      157.28      7.47 o 
   0  22   4        1.85       10.81      5.90 o 
   1  22   4        1.37        6.85      7.57 o 
   2  22   4       45.39       73.14      9.92 o 
   3  22   4        0.54       -2.32     13.22 o 
   4  22   4        0.02        0.91      9.98 o 
  -7  23   4        4.47       20.04     11.93 o 
  -6  23   4       20.78       19.49      9.68 o 
  -5  23   4       71.29       65.85     10.42 o 
  -4  23   4       15.26       23.06      7.65 o 
  -3  23   4      261.03      241.41      7.54 o 
  -2  23   4      402.40      394.12     11.06 o 
  -1  23   4       60.49       65.19      6.90 o 
   0  23   4       34.73       35.24      6.98 o 
   1  23   4      146.20      148.19     10.79 o 
   2  23   4       92.09      106.90     10.61 o 
   3  23   4       14.52        7.74     17.51 o 
   4  23   4        0.60        8.46     15.75 o 
  -6  24   4       17.99       24.07      7.82 o 
  -5  24   4       77.82       92.77     14.89 o 
  -4  24   4      125.50      162.15     15.62 o 
  -3  24   4        3.65        8.58      6.43 o 
  -2  24   4      114.16      119.65      7.81 o 
  -1  24   4      221.26      211.12      8.88 o 
   0  24   4       78.09       72.74     10.64 o 
   1  24   4        0.09        3.66      8.70 o 
   2  24   4        6.62        2.15      8.78 o 
   3  24   4       12.80       18.91     10.08 o 
  -6  25   4        4.85       21.52     15.03 o 
  -5  25   4       66.91       70.53     15.20 o 
  -4  25   4       34.13       16.55     13.15 o 
  -3  25   4       12.11       13.83      6.87 o 
  -2  25   4       78.32       87.08      7.46 o 
  -1  25   4       75.48       77.62      7.34 o 
   0  25   4        0.04        4.73     11.10 o 
   1  25   4        7.78       30.99      9.82 o 
   2  25   4       14.89        6.41     10.08 o 
   3  25   4        5.42       -7.20      9.77 o 
  -5  26   4       71.49       74.20     15.91 o 
  -4  26   4      234.54      214.92     17.59 o 
  -3  26   4        6.14        7.27      9.37 o 
  -2  26   4        5.53       14.12      7.15 o 
  -1  26   4      232.28      211.56      9.39 o 
   0  26   4      162.82      186.35     11.76 o 
   1  26   4       11.90       44.71     11.88 o 
   2  26   4       49.58       61.77     17.07 o 
  -5  27   4        0.28        6.87     14.96 o 
  -4  27   4       11.54        8.37     13.70 o 
  -3  27   4        9.45       11.13      7.49 o 
  -2  27   4       40.55       51.97      7.63 o 
  -1  27   4       14.93       38.38      8.21 o 
   0  27   4       30.62       29.46      9.62 o 
   1  27   4       90.19      102.37     16.69 o 
   2  27   4        1.29        9.81      9.86 o 
  -4  28   4       16.47       16.05     14.46 o 
  -3  28   4       76.01       93.52     17.51 o 
  -2  28   4        7.23        9.06     12.67 o 
  -1  28   4       43.65       49.98      9.82 o 
   0  28   4       42.59       47.64     11.13 o 
   1  28   4       33.57       48.14     11.46 o 
  -3  29   4       36.21       37.83     14.24 o 
  -2  29   4       62.68       72.97      8.83 o 
  -1  29   4        2.20        4.26     10.41 o 
   0  29   4        0.35        7.54     10.68 o 
 -10   1   5        0.06       -0.20     10.37 o 
  -9   1   5        2.37        5.67      7.21 o 
  -8   1   5       37.04       38.89      6.91 o 
  -7   1   5      150.11      139.25      4.86 o 
  -6   1   5      371.01      397.91      7.01 o 
  -5   1   5     2190.20     2204.01     24.97 o 
  -4   1   5     6100.53     6306.87     67.77 o 
  -3   1   5      456.42      450.51     12.36 o 
  -2   1   5     3688.00     3643.45     39.44 o 
  -1   1   5     4845.91     4869.73     60.28 o 
   0   1   5     5708.88     5948.11     89.81 o 
   1   1   5       48.39       62.72      2.50 o 
   2   1   5     1232.90     1372.74     18.50 o 
   3   1   5      219.65      246.27     13.03 o 
   4   1   5       35.79       35.25      6.53 o 
   5   1   5       43.51       40.92      7.48 o 
   6   1   5        4.65        1.43      7.95 o 
   7   1   5       10.33       17.70      9.85 o 
 -10   2   5        7.50        4.16      8.59 o 
  -9   2   5        3.83       -0.48     10.19 o 
  -8   2   5       25.41       31.81      6.53 o 
  -7   2   5       17.36       15.24      3.14 o 
  -6   2   5     1017.18     1002.76     13.02 o 
  -5   2   5      360.20      363.67      5.52 o 
  -4   2   5      868.78      867.33     12.94 o 
  -3   2   5     1106.22      948.75     10.17 o 
  -2   2   5     6479.77     6486.56     79.91 o 
  -1   2   5       44.23       51.25      2.40 o 
   0   2   5      909.10      943.59     13.02 o 
   1   2   5     4985.66     4998.15     62.10 o 
   2   2   5      227.27      189.61      4.38 o 
   3   2   5       67.96       57.69      5.63 o 
   4   2   5      261.00      240.37     10.48 o 
   5   2   5      148.87      139.59      9.63 o 
   6   2   5       12.95        3.13      8.42 o 
   7   2   5       21.72       27.00     15.42 o 
 -10   3   5       24.58       24.49      8.97 o 
  -9   3   5        5.57        4.29      7.28 o 
  -8   3   5      197.12      184.06      7.90 o 
  -7   3   5       84.59       84.79      3.83 o 
  -6   3   5      392.62      392.87      6.22 o 
  -5   3   5       14.30       16.93      2.26 o 
  -4   3   5       55.54       53.12      2.35 o 
  -3   3   5     3154.61     3507.45     38.08 o 
  -2   3   5     1652.03     1790.32     28.15 o 
  -1   3   5      880.96      898.23     12.26 o 
   0   3   5     2127.24     2318.03     25.62 o 
   1   3   5       10.22        9.08      2.22 o 
   2   3   5      355.74      384.43      6.19 o 
   3   3   5      390.21      364.25     12.17 o 
   4   3   5      198.78      202.30      9.19 o 
   5   3   5      113.25      104.25     14.02 o 
   6   3   5        1.03       -1.28      8.09 o 
 -10   4   5       73.90       74.00     12.09 o 
  -9   4   5        9.56        9.03      7.62 o 
  -8   4   5       96.17      112.25      6.36 o 
  -7   4   5     1401.63     1395.83     15.57 o 
  -6   4   5      320.04      284.89      5.33 o 
  -5   4   5      498.10      466.21      6.39 o 
  -4   4   5       15.85       15.29      2.23 o 
  -3   4   5     1524.25     1409.73     16.13 o 
  -2   4   5     1199.47     1134.27     20.62 o 
  -1   4   5        2.99        1.06      1.52 o 
   0   4   5     2201.55     2327.94     23.03 o 
   1   4   5       54.29       62.10      2.07 o 
   2   4   5      215.46      210.10      5.23 o 
   3   4   5       48.87       35.88      3.69 o 
   4   4   5       31.53       40.93      7.07 o 
   5   4   5       26.07       40.93      8.21 o 
   6   4   5       24.56       31.41      9.45 o 
 -10   5   5        0.46       -0.63      8.20 o 
  -9   5   5       30.36       39.08      8.08 o 
  -8   5   5       66.78       79.21      6.18 o 
  -7   5   5      250.94      240.53     10.41 o 
  -6   5   5       55.19       64.46      3.77 o 
  -5   5   5     1198.76     1245.43     15.10 o 
  -4   5   5     4001.45     4187.25     48.05 o 
  -3   5   5     1952.57     2068.90     26.50 o 
  -2   5   5       14.30       16.52      2.15 o 
  -1   5   5      115.34       96.10      3.22 o 
   0   5   5      584.29      528.00      6.46 o 
   1   5   5        4.48        3.35      1.57 o 
   2   5   5      354.81      373.99      9.18 o 
   3   5   5       54.32       52.42      4.16 o 
   4   5   5        1.92        7.92      6.25 o 
   5   5   5      207.40      212.02     14.57 o 
   6   5   5       12.90       17.97     13.28 o 
 -10   6   5        3.25        2.70     12.82 o 
  -9   6   5        9.67       12.84      7.70 o 
  -8   6   5       17.12       13.39      5.50 o 
  -7   6   5      153.10      149.41      6.15 o 
  -6   6   5      197.48      183.63      5.63 o 
  -5   6   5      409.64      435.71      6.83 o 
  -4   6   5      783.95      836.22     10.45 o 
  -3   6   5      674.99      662.50      8.69 o 
  -2   6   5      521.06      521.30      7.94 o 
  -1   6   5       13.12       17.25      1.64 o 
   0   6   5      500.90      518.30      6.43 o 
   1   6   5      836.33      920.37     10.69 o 
   2   6   5     1187.84     1254.01     15.65 o 
   3   6   5      169.46      169.04      5.42 o 
   4   6   5      153.85      148.57     18.66 o 
   5   6   5      159.35      167.41     10.12 o 
   6   6   5        3.23        1.43      8.75 o 
 -10   7   5       26.66       11.86     13.15 o 
  -9   7   5       46.04       71.16     12.22 o 
  -8   7   5        2.34       -3.58      5.17 o 
  -7   7   5      105.59       89.71      5.52 o 
  -6   7   5      215.68      248.32      5.14 o 
  -5   7   5     2837.50     2861.98     31.93 o 
  -4   7   5     2046.82     1943.69     19.54 o 
  -3   7   5     1249.40     1424.52     14.73 o 
  -2   7   5     4662.42     4521.32     43.74 o 
  -1   7   5     7017.97     7031.51     67.43 o 
   0   7   5     3784.07     3764.64     36.74 o 
   1   7   5      555.98      543.56      7.88 o 
   2   7   5      132.58      162.56      8.01 o 
   3   7   5      284.59      318.16      7.54 o 
   4   7   5      494.42      507.04     21.15 o 
   5   7   5        0.62        6.56      7.67 o 
   6   7   5        4.26        3.58     11.67 o 
 -10   8   5       23.82       34.50     13.75 o 
  -9   8   5       33.33       24.62     11.30 o 
  -8   8   5       11.33       10.99      6.62 o 
  -7   8   5      501.06      488.43     19.14 o 
  -6   8   5      650.42      620.81      8.26 o 
  -5   8   5      217.37      244.79      6.10 o 
  -4   8   5     2118.73     2120.76     18.06 o 
  -3   8   5     3045.70     3003.88     29.56 o 
  -2   8   5     1170.77     1162.97     12.30 o 
  -1   8   5       39.72       43.55      2.10 o 
   0   8   5       95.91      100.92      3.77 o 
   1   8   5     2207.69     2204.06     20.31 o 
   2   8   5      553.66      529.58      8.75 o 
   3   8   5       90.36       79.31      5.52 o 
   4   8   5       43.34       35.42      6.99 o 
   5   8   5       22.79       25.75      7.94 o 
   6   8   5       19.56       13.90      8.64 o 
 -10   9   5        0.00      -12.87     12.87 o 
  -9   9   5       12.42       -8.54     11.59 o 
  -8   9   5      174.02      150.64     10.94 o 
  -7   9   5       11.89       11.66      9.01 o 
  -6   9   5        3.69        6.00      2.85 o 
  -5   9   5       75.90       63.82      4.31 o 
  -4   9   5        8.90        8.44      1.56 o 
  -3   9   5       36.79       34.67      2.70 o 
  -2   9   5      493.10      512.71      8.21 o 
  -1   9   5        9.58       23.92      6.02 o 
   0   9   5       26.89       36.48      2.36 o 
   1   9   5      304.03      318.30      5.23 o 
   2   9   5       56.45       57.82      3.95 o 
   3   9   5        1.39       -3.80      3.80 o 
   4   9   5       82.94       91.11      7.91 o 
   5   9   5        0.02       -2.67      7.54 o 
   6   9   5        0.85       -4.10      9.02 o 
 -10  10   5        9.30        4.55     13.41 o 
  -9  10   5        2.66        9.33     12.26 o 
  -8  10   5        8.53        2.99      7.38 o 
  -7  10   5      629.34      628.13     15.60 o 
  -6  10   5      376.10      369.48      7.08 o 
  -5  10   5      505.47      505.01      7.38 o 
  -4  10   5      158.79      138.74      3.40 o 
  -3  10   5     3401.60     3254.03     36.21 o 
  -2  10   5     1528.08     1443.38     17.19 o 
  -1  10   5       28.98       29.79      2.72 o 
   0  10   5      568.65      565.93      7.34 o 
   1  10   5       38.75       50.24      3.53 o 
   2  10   5        7.25        4.78      3.57 o 
   3  10   5       49.02       54.76      4.58 o 
   4  10   5       51.00       51.05      7.16 o 
   5  10   5        4.96       10.04      8.20 o 
   6  10   5        2.04       -8.37      9.13 o 
 -10  11   5        1.30       18.78     14.18 o 
  -9  11   5       20.45       23.66      8.64 o 
  -8  11   5       27.58       31.76      7.82 o 
  -7  11   5      229.88      201.96      9.94 o 
  -6  11   5       38.35       57.27      4.03 o 
  -5  11   5      565.26      568.40      8.17 o 
  -4  11   5      274.86      265.91      5.74 o 
  -3  11   5        2.13        1.66      4.04 o 
  -2  11   5      203.35      225.09      7.48 o 
  -1  11   5       55.84       80.40      4.67 o 
   0  11   5       18.09       17.39      2.32 o 
   1  11   5       99.29      105.28      4.10 o 
   2  11   5       41.86       44.35      4.07 o 
   3  11   5       45.22       44.68      6.46 o 
   4  11   5       37.91       46.92      7.26 o 
   5  11   5       52.60       46.30     10.05 o 
   6  11   5        7.06       13.23      9.82 o 
  -9  12   5        0.57       -8.59      8.82 o 
  -8  12   5       65.96       60.45     13.55 o 
  -7  12   5        2.78        0.88      6.74 o 
  -6  12   5       87.26       96.99      7.59 o 
  -5  12   5       69.14       65.53      3.71 o 
  -4  12   5       60.67       60.30      3.83 o 
  -3  12   5     1144.96     1109.60     14.11 o 
  -2  12   5      447.01      447.57      7.52 o 
  -1  12   5       36.82       43.54      2.83 o 
   0  12   5      543.91      598.03      7.79 o 
   1  12   5      212.76      231.11      6.32 o 
   2  12   5      422.78      404.46      7.98 o 
   3  12   5       10.43       10.89      4.58 o 
   4  12   5       27.57       43.84      5.38 o 
   5  12   5        6.33        2.75      8.41 o 
   6  12   5        2.79        7.46     23.65 o 
  -9  13   5       63.81       86.25     10.10 o 
  -8  13   5       92.70       83.19      9.14 o 
  -7  13   5       16.27       14.72      7.18 o 
  -6  13   5       39.45       44.51      9.11 o 
  -5  13   5      509.04      528.56      9.59 o 
  -4  13   5      389.61      373.13      7.29 o 
  -3  13   5      887.31      902.65     12.12 o 
  -2  13   5     2176.77     2095.27     24.40 o 
  -1  13   5     3976.89     4109.86     64.03 o 
   0  13   5     1111.72     1157.95     22.27 o 
   1  13   5      251.53      271.15      7.39 o 
   2  13   5       22.65       23.23      6.13 o 
   3  13   5       89.72      104.77      5.64 o 
   4  13   5      437.90      445.33     12.64 o 
   5  13   5        1.00        5.11      8.60 o 
   6  13   5        1.77       -6.13     11.77 o 
  -9  14   5        0.47       11.70      8.89 o 
  -8  14   5        0.77        0.48      8.31 o 
  -7  14   5      329.39      337.18     13.42 o 
  -6  14   5        2.20        5.63      5.60 o 
  -5  14   5      598.22      543.94      8.35 o 
  -4  14   5     1227.67     1196.77     13.78 o 
  -3  14   5     2685.38     2686.69     31.21 o 
  -2  14   5      231.07      255.68     12.37 o 
  -1  14   5       13.53       10.33      4.59 o 
   0  14   5      407.75      406.22      7.14 o 
   1  14   5      455.07      405.84      8.21 o 
   2  14   5      535.83      533.30     15.97 o 
   3  14   5      206.85      197.36      6.69 o 
   4  14   5       92.76       98.68      6.31 o 
   5  14   5       63.22       60.00     22.30 o 
  -9  15   5       12.01       19.05      9.71 o 
  -8  15   5       33.67       24.83      9.24 o 
  -7  15   5        9.54        5.40      7.77 o 
  -6  15   5        1.38        6.00      5.81 o 
  -5  15   5       23.25       17.85      3.68 o 
  -4  15   5      237.94      208.20      5.45 o 
  -3  15   5       45.53       54.81      4.75 o 
  -2  15   5       23.27       23.28      3.62 o 
  -1  15   5       78.38       91.28      4.26 o 
   0  15   5      268.22      310.38      7.54 o 
   1  15   5       66.47       65.10      4.23 o 
   2  15   5      249.12      248.89     10.24 o 
   3  15   5        1.19        9.80      5.00 o 
   4  15   5       43.72       43.35      5.94 o 
   5  15   5        1.28        4.91     11.22 o 
  -9  16   5        5.12       -0.55      9.94 o 
  -8  16   5       12.91       20.78      9.18 o 
  -7  16   5       73.77       92.78      7.85 o 
  -6  16   5      283.93      259.27     15.60 o 
  -5  16   5      400.34      386.93      8.51 o 
  -4  16   5        4.04        3.29      3.90 o 
  -3  16   5     1401.34     1365.70     20.28 o 
  -2  16   5     1476.15     1490.79     18.62 o 
  -1  16   5      366.64      407.81      8.01 o 
   0  16   5       59.45       49.43      4.19 o 
   1  16   5       11.48        2.34      4.79 o 
   2  16   5       15.80       15.60      4.52 o 
   3  16   5       28.67       21.41      5.19 o 
   4  16   5        0.63        2.89      7.62 o 
   5  16   5        0.51        5.59      9.23 o 
  -9  17   5       52.31       51.84     10.56 o 
  -8  17   5       27.94       13.39     15.45 o 
  -7  17   5        1.42        7.32      6.96 o 
  -6  17   5       60.46       81.08      6.92 o 
  -5  17   5      312.29      332.77      7.99 o 
  -4  17   5      107.06      135.90      5.48 o 
  -3  17   5      178.66      181.48      5.79 o 
  -2  17   5      473.16      445.57      9.13 o 
  -1  17   5      743.42      677.68     10.66 o 
   0  17   5      266.77      264.48      6.85 o 
   1  17   5        1.27        9.02      6.34 o 
   2  17   5      205.89      193.89     10.55 o 
   3  17   5       47.30       31.24      5.47 o 
   4  17   5       24.90       21.09      6.13 o 
   5  17   5       30.30       41.77     13.78 o 
  -8  18   5        5.07        8.75      7.75 o 
  -7  18   5        0.33        1.45      7.14 o 
  -6  18   5      249.06      237.41     10.11 o 
  -5  18   5      150.35      140.79      5.18 o 
  -4  18   5      225.01      233.95     15.95 o 
  -3  18   5       66.93       67.83      4.72 o 
  -2  18   5      254.05      256.89      6.92 o 
  -1  18   5      311.55      318.64      9.12 o 
   0  18   5       11.96        7.42      7.69 o 
   1  18   5      116.28      152.75      7.17 o 
   2  18   5      213.92      236.87      8.63 o 
   3  18   5        2.45        0.17      6.43 o 
   4  18   5        0.22        7.03      9.16 o 
   5  18   5        2.55        9.68      9.84 o 
  -8  19   5       15.03        4.26     10.41 o 
  -7  19   5       87.66       87.64     11.23 o 
  -6  19   5        1.32        6.46      6.38 o 
  -5  19   5      178.37      198.33      5.98 o 
  -4  19   5      914.41      935.84     13.78 o 
  -3  19   5       23.93       28.31      4.90 o 
  -2  19   5      370.94      343.29     10.02 o 
  -1  19   5     1322.11     1235.87     25.31 o 
   0  19   5      637.26      656.43     12.69 o 
   1  19   5       72.65       57.97      6.15 o 
   2  19   5      313.72      294.74     11.88 o 
   3  19   5       25.05       36.97      9.34 o 
   4  19   5        2.33       -2.13      9.15 o 
  -8  20   5        0.66       -2.02      8.18 o 
  -7  20   5        6.48        9.56      7.28 o 
  -6  20   5       73.16       94.33      7.55 o 
  -5  20   5        6.10        8.86      7.37 o 
  -4  20   5       61.80       66.39      5.34 o 
  -3  20   5       19.74       24.52      4.89 o 
  -2  20   5       28.67       28.98      4.81 o 
  -1  20   5        5.81        0.25      4.26 o 
   0  20   5       39.82       40.35      5.67 o 
   1  20   5       48.61       62.12      6.28 o 
   2  20   5       13.58        8.16      9.77 o 
   3  20   5        4.55        8.41      9.19 o 
   4  20   5        0.27       -5.12      9.76 o 
  -8  21   5        4.16       13.57      8.61 o 
  -7  21   5        5.29       -5.54      7.61 o 
  -6  21   5        5.97       13.21      6.85 o 
  -5  21   5       45.84       52.04     18.87 o 
  -4  21   5      154.37      156.24      6.49 o 
  -3  21   5      108.98      113.71      5.95 o 
  -2  21   5       63.69       63.92      5.39 o 
  -1  21   5      247.65      272.33     10.12 o 
   0  21   5      188.34      209.85      8.12 o 
   1  21   5        2.03        5.76      8.17 o 
   2  21   5       16.50       19.59      9.15 o 
   3  21   5        3.23        4.26      9.02 o 
   4  21   5       13.85        5.02     10.27 o 
  -7  22   5       34.42       43.66      8.24 o 
  -6  22   5       95.48      110.56     15.01 o 
  -5  22   5        0.53        8.48      7.80 o 
  -4  22   5      187.77      195.16      7.17 o 
  -3  22   5      589.21      597.22     11.03 o 
  -2  22   5      474.38      485.79      9.93 o 
  -1  22   5       53.35       79.60      5.70 o 
   0  22   5       75.94       76.69      9.38 o 
   1  22   5      213.58      234.19     12.03 o 
   2  22   5      121.73      123.37     10.93 o 
   3  22   5       10.71        8.43     12.01 o 
   4  22   5        0.52        3.12     10.51 o 
  -7  23   5        6.37       10.58      7.87 o 
  -6  23   5       13.74       22.41      9.19 o 
  -5  23   5        0.97        4.05     11.08 o 
  -4  23   5        3.99       12.25      5.55 o 
  -3  23   5       19.34       26.35      5.56 o 
  -2  23   5      153.44      140.88      6.54 o 
  -1  23   5      202.53      184.55     11.58 o 
   0  23   5      158.41      140.76     10.22 o 
   1  23   5       19.41        1.23      9.52 o 
   2  23   5       73.38       43.37      9.59 o 
   3  23   5        0.39        5.00      9.36 o 
  -6  24   5       21.34       25.47      9.79 o 
  -5  24   5       71.74       64.45     11.13 o 
  -4  24   5       12.81        5.86      5.53 o 
  -3  24   5       14.66       14.32      6.75 o 
  -2  24   5       26.30       35.86      6.85 o 
  -1  24   5       35.08       57.16      7.04 o 
   0  24   5        0.26       -0.92     17.43 o 
   1  24   5        4.54        3.31     10.81 o 
   2  24   5       13.85       10.72     17.88 o 
   3  24   5        7.89       13.04      9.81 o 
  -6  25   5       19.93       51.62     10.51 o 
  -5  25   5       68.77       74.41     11.62 o 
  -4  25   5       76.02       80.16     11.85 o 
  -3  25   5        2.33        9.42      6.97 o 
  -2  25   5       12.37       11.39      7.04 o 
  -1  25   5       45.41       48.04      7.20 o 
   0  25   5       29.25       44.90     12.72 o 
   1  25   5        0.90       13.53      9.99 o 
   2  25   5        2.69        3.82     10.36 o 
  -5  26   5        1.04       22.67     14.37 o 
  -4  26   5       41.07       38.94     13.93 o 
  -3  26   5       28.58       27.53      7.53 o 
  -2  26   5        2.81       -6.85      6.85 o 
  -1  26   5        4.45        5.55      7.37 o 
   0  26   5        4.16       11.91      9.56 o 
   1  26   5        6.95        5.67      9.89 o 
   2  26   5        0.02       -6.58     10.28 o 
  -5  27   5       40.73       35.74     15.02 o 
  -4  27   5       86.42       57.15     14.65 o 
  -3  27   5       55.77       48.62      8.14 o 
  -2  27   5        0.25       -4.46      8.22 o 
  -1  27   5       34.05       31.22     10.21 o 
   0  27   5       42.50       68.13     10.66 o 
   1  27   5       22.47       31.68     11.71 o 
  -4  28   5       94.69       99.33     14.62 o 
  -3  28   5      182.82      177.18      9.80 o 
  -2  28   5       80.19       78.02     17.06 o 
  -1  28   5        1.73       13.65      9.85 o 
   0  28   5       70.98       59.67     11.20 o 
  -3  29   5        4.47        9.82      8.30 o 
  -2  29   5        6.63        0.05      9.23 o 
  -1  29   5       12.06        9.33     10.40 o 
 -10   0   6       65.57       85.14     13.27 o 
  -9   0   6      300.79      329.73     17.18 o 
  -8   0   6      583.31      578.61     13.71 o 
  -7   0   6       17.03       10.37      5.17 o 
  -6   0   6      531.85      603.24     13.00 o 
  -5   0   6     3529.69     3486.62     54.47 o 
  -4   0   6     1756.49     1634.97     26.45 o 
  -3   0   6     1696.17     1831.76     41.19 o 
  -2   0   6     6810.57     7252.71     89.84 o 
  -1   0   6      139.71      180.87      5.61 o 
   0   0   6     5697.89     5744.06     71.43 o 
   1   0   6       86.89       77.78      3.40 o 
   2   0   6      224.58      228.71     11.71 o 
   3   0   6      346.02      350.93     15.24 o 
   4   0   6       47.63       65.39     10.43 o 
   5   0   6       11.08       19.43     11.90 o 
   6   0   6        0.05       -5.84     13.12 o 
 -10   1   6        9.08       17.68      8.39 o 
  -9   1   6       45.95       40.49      7.75 o 
  -8   1   6        1.93        5.49      3.74 o 
  -7   1   6        2.77       -3.76      3.76 o 
  -6   1   6     2895.64     2780.79     31.48 o 
  -5   1   6        0.47        3.83      2.42 o 
  -4   1   6      333.82      360.75      4.74 o 
  -3   1   6     2052.44     2121.10     33.37 o 
  -2   1   6      108.64       96.90      2.83 o 
  -1   1   6        0.92       -0.62      1.63 o 
   0   1   6     2906.44     3091.05     33.98 o 
   1   1   6      533.63      560.70      8.07 o 
   2   1   6       23.37       24.98      3.42 o 
   3   1   6        8.66       10.87      7.51 o 
   4   1   6       72.07       73.26      7.83 o 
   5   1   6       44.37       31.10      8.32 o 
   6   1   6       16.55       19.52      9.64 o 
 -10   2   6       16.45       18.34      8.51 o 
  -9   2   6        1.25       -2.36      9.62 o 
  -8   2   6        2.47        2.97      4.82 o 
  -7   2   6      287.27      328.38      6.18 o 
  -6   2   6       91.35       90.73      3.50 o 
  -5   2   6      234.40      211.84      4.89 o 
  -4   2   6      246.83      214.84      3.45 o 
  -3   2   6      271.27      278.27      5.63 o 
  -2   2   6     5037.66     5182.74     55.88 o 
  -1   2   6     2654.78     2703.97     24.35 o 
   0   2   6       33.39       49.55      3.48 o 
   1   2   6      500.52      555.45     11.36 o 
   2   2   6       80.81       95.27      4.35 o 
   3   2   6      327.65      317.62     10.80 o 
   4   2   6      176.16      167.27      9.50 o 
   5   2   6       27.60       29.75      8.33 o 
   6   2   6       12.97        5.53      9.56 o 
 -10   3   6       14.08       13.01      8.45 o 
  -9   3   6       38.03       32.40      7.56 o 
  -8   3   6       13.77       19.34      5.11 o 
  -7   3   6      303.95      332.77      6.28 o 
  -6   3   6     1035.61      965.16     11.32 o 
  -5   3   6      428.89      443.76      5.80 o 
  -4   3   6     1797.34     1867.84     17.46 o 
  -3   3   6     8096.35     8281.93    102.06 o 
  -2   3   6     2180.23     2070.08     20.76 o 
  -1   3   6       39.07       28.11      1.82 o 
   0   3   6     1148.28     1172.95     14.02 o 
   1   3   6     2757.73     2964.35     38.09 o 
   2   3   6      162.66      150.84      5.35 o 
   3   3   6        6.00       16.44      6.15 o 
   4   3   6       18.41       20.57      7.36 o 
   5   3   6        2.30        6.36      7.63 o 
   6   3   6        6.93       13.26      9.42 o 
 -10   4   6       81.92       86.49      9.57 o 
  -9   4   6       57.56       58.07      8.05 o 
  -8   4   6        2.82        9.15      5.00 o 
  -7   4   6      281.60      287.38      5.92 o 
  -6   4   6       26.17       33.60      2.94 o 
  -5   4   6      156.54      166.88      3.87 o 
  -4   4   6      422.73      417.73      5.81 o 
  -3   4   6      287.72      273.11      4.88 o 
  -2   4   6       18.49       11.62      1.73 o 
  -1   4   6     1025.32     1013.34     12.12 o 
   0   4   6      265.41      267.52      5.94 o 
   1   4   6      225.95      247.16      6.30 o 
   2   4   6       34.67       37.74      3.48 o 
   3   4   6       47.05       40.39      6.07 o 
   4   4   6        0.07       -6.68      6.68 o 
   5   4   6       92.07       76.15     13.84 o 
   6   4   6        4.90        9.17      9.51 o 
 -10   5   6        0.46       10.21     12.34 o 
  -9   5   6       10.75      -11.22     11.22 o 
  -8   5   6        9.32       13.13      5.02 o 
  -7   5   6       26.52       28.27      3.77 o 
  -6   5   6      542.33      558.92      9.36 o 
  -5   5   6      690.21      655.36      8.29 o 
  -4   5   6        6.19       -0.26      1.90 o 
  -3   5   6     4294.95     4358.13     47.26 o 
  -2   5   6     1778.23     1860.25     29.42 o 
  -1   5   6        8.59       11.98      2.38 o 
   0   5   6      837.31      938.29     10.45 o 
   1   5   6       77.48       93.92      4.45 o 
   2   5   6       19.24       23.00      3.84 o 
   3   5   6       89.65       70.34      6.89 o 
   4   5   6        2.08       25.57      7.56 o 
   5   5   6        2.56       19.29      8.31 o 
   6   5   6        3.73        1.14      9.36 o 
 -10   6   6        9.38       -0.83     12.03 o 
  -9   6   6       56.69       61.21     10.39 o 
  -8   6   6      521.09      487.76     16.40 o 
  -7   6   6       34.51       26.88      3.89 o 
  -6   6   6      396.52      404.73      7.54 o 
  -5   6   6     2831.62     2835.14     26.01 o 
  -4   6   6      714.84      622.52      7.72 o 
  -3   6   6      932.52      972.67     11.83 o 
  -2   6   6     1256.14     1207.98     19.77 o 
  -1   6   6      972.01      953.33     10.47 o 
   0   6   6     1066.14     1027.37     11.31 o 
   1   6   6        0.62        4.40      1.94 o 
   2   6   6       57.58       66.74      4.05 o 
   3   6   6      110.98      115.44      7.16 o 
   4   6   6       71.87       58.50     18.39 o 
   5   6   6       20.50       12.84      8.08 o 
   6   6   6        0.30        3.90      9.77 o 
 -10   7   6        0.34       -9.82     11.29 o 
  -9   7   6        4.69        3.53      7.37 o 
  -8   7   6        1.04        0.90      5.66 o 
  -7   7   6        2.19       10.85      3.25 o 
  -6   7   6      232.05      249.64      5.24 o 
  -5   7   6       18.70       11.20      2.65 o 
  -4   7   6       34.29       33.34      2.72 o 
  -3   7   6      817.80      858.80     10.64 o 
  -2   7   6      105.96       99.31      7.17 o 
  -1   7   6       69.40       75.01      3.72 o 
   0   7   6      232.54      257.81      6.14 o 
   1   7   6       87.16       86.74      3.10 o 
   2   7   6       58.17       56.79      4.09 o 
   3   7   6        1.38       -0.39      5.27 o 
   4   7   6       89.73       69.10      8.40 o 
   5   7   6       37.97       24.64      9.52 o 
   6   7   6       13.42       -5.82      9.45 o 
 -10   8   6       12.77       31.12     13.46 o 
  -9   8   6        0.42        3.18      7.82 o 
  -8   8   6       34.24       36.80      9.62 o 
  -7   8   6      187.41      174.88      5.05 o 
  -6   8   6        0.87        2.65      2.79 o 
  -5   8   6      753.95      740.00     10.02 o 
  -4   8   6     3082.26     3039.83     38.65 o 
  -3   8   6      766.88      828.41      9.37 o 
  -2   8   6      895.95      840.63     12.05 o 
  -1   8   6      916.12      893.30     10.11 o 
   0   8   6       22.88       37.79      3.33 o 
   1   8   6       16.84       19.64      3.94 o 
   2   8   6        0.82        0.45      3.50 o 
   3   8   6        9.22        6.85      4.38 o 
   4   8   6        1.76        3.69      7.34 o 
   5   8   6        5.01        4.78      8.75 o 
   6   8   6        1.34        6.65     14.47 o 
 -10   9   6        6.12        2.54     13.11 o 
  -9   9   6        1.11        1.97      7.74 o 
  -8   9   6       58.67       87.99      8.11 o 
  -7   9   6        6.51       14.10      6.44 o 
  -6   9   6      620.51      574.14      9.23 o 
  -5   9   6       32.01       26.14      2.79 o 
  -4   9   6      302.05      269.26      5.48 o 
  -3   9   6     3934.68     3860.39     37.79 o 
  -2   9   6     1965.11     2060.76     23.26 o 
  -1   9   6       10.77        5.44      2.11 o 
   0   9   6     1206.55     1204.80     13.17 o 
   1   9   6     1463.68     1501.15     18.33 o 
   2   9   6        1.79        4.50      3.89 o 
   3   9   6       15.54       17.24      4.69 o 
   4   9   6       68.06       62.78      8.80 o 
   5   9   6        1.35       -5.96      7.88 o 
   6   9   6        0.17        3.18      9.67 o 
 -10  10   6        4.58       -0.32     14.00 o 
  -9  10   6       14.83       23.50      8.48 o 
  -8  10   6        8.78       14.93      7.17 o 
  -7  10   6        6.35        5.26      6.18 o 
  -6  10   6        0.96       -3.02      3.10 o 
  -5  10   6       82.36       91.94      4.70 o 
  -4  10   6        4.47        8.65      3.34 o 
  -3  10   6       30.75       24.35      3.04 o 
  -2  10   6      748.88      731.90      8.63 o 
  -1  10   6      194.78      169.78      4.04 o 
   0  10   6       31.47       28.13      2.64 o 
   1  10   6       75.71       77.36      5.41 o 
   2  10   6        1.26       -3.43      3.83 o 
   3  10   6        2.94        5.96      4.51 o 
   4  10   6        5.23        1.45      7.53 o 
   5  10   6       82.06       85.27      9.75 o 
 -10  11   6       17.22       10.25     14.25 o 
  -9  11   6        5.69        5.27      8.13 o 
  -8  11   6       31.57       39.18      8.07 o 
  -7  11   6      814.45      732.01     16.91 o 
  -6  11   6      527.26      493.47     10.47 o 
  -5  11   6      250.96      236.01      5.53 o 
  -4  11   6       60.02       62.91      4.29 o 
  -3  11   6     1271.71     1254.65     15.93 o 
  -2  11   6     1215.51     1275.09     13.77 o 
  -1  11   6      286.13      304.20      6.37 o 
   0  11   6      341.14      362.93      6.42 o 
   1  11   6      100.21      108.36      4.62 o 
   2  11   6      220.75      230.90      6.96 o 
   3  11   6       69.99       67.94      5.41 o 
   4  11   6        4.11       -1.87      7.63 o 
   5  11   6        0.06        1.79     13.67 o 
 -10  12   6       14.41       23.72     14.59 o 
  -9  12   6        1.16       -1.83      8.49 o 
  -8  12   6       61.14       61.12      8.55 o 
  -7  12   6        8.52       15.56      8.73 o 
  -6  12   6      355.61      370.44      7.34 o 
  -5  12   6     1031.06     1103.66     13.13 o 
  -4  12   6      670.66      684.15     11.61 o 
  -3  12   6        0.37        6.45      3.19 o 
  -2  12   6     2593.24     2535.37     29.10 o 
  -1  12   6     1684.60     1617.81     21.73 o 
   0  12   6      225.72      201.95      5.35 o 
   1  12   6        0.07       -0.74      3.42 o 
   2  12   6       37.48       31.02      4.47 o 
   3  12   6       48.15       53.63      5.30 o 
   4  12   6        0.25       12.74      7.50 o 
   5  12   6        9.02        9.39     13.80 o 
  -9  13   6        0.97        5.25      8.87 o 
  -8  13   6       18.65       20.12     11.35 o 
  -7  13   6       21.55       25.48      8.38 o 
  -6  13   6      134.02      146.44      4.95 o 
  -5  13   6        0.68       -2.88      3.15 o 
  -4  13   6      425.84      421.24      7.77 o 
  -3  13   6      620.11      610.98      9.61 o 
  -2  13   6       26.27       21.93      4.92 o 
  -1  13   6        1.43        2.12      5.14 o 
   0  13   6       43.79       34.37      2.97 o 
   1  13   6       14.38       19.13      5.29 o 
   2  13   6        9.87       20.14      4.35 o 
   3  13   6        0.44        2.46      4.95 o 
   4  13   6        1.92        4.75      6.58 o 
   5  13   6       40.97       51.04      9.90 o 
  -9  14   6       10.21        1.02      8.64 o 
  -8  14   6       66.15       57.47      9.08 o 
  -7  14   6       25.71       24.78      6.34 o 
  -6  14   6        3.40       10.34      3.72 o 
  -5  14   6      396.14      389.23     10.08 o 
  -4  14   6      428.91      434.74      8.12 o 
  -3  14   6      250.83      256.64      8.44 o 
  -2  14   6      202.00      204.49      7.18 o 
  -1  14   6      613.80      660.42     13.67 o 
   0  14   6      258.67      307.03      7.55 o 
   1  14   6       29.17       25.14      4.12 o 
   2  14   6       14.10       28.74      4.65 o 
   3  14   6        0.72        4.75      5.14 o 
   4  14   6        2.51        4.35      6.60 o 
   5  14   6       20.35       35.98      9.89 o 
  -9  15   6       29.56       28.85      9.78 o 
  -8  15   6       29.86       47.44      7.65 o 
  -7  15   6      363.28      358.82     21.38 o 
  -6  15   6      776.77      739.93     12.50 o 
  -5  15   6      265.29      251.15      8.43 o 
  -4  15   6       35.03       37.56      5.51 o 
  -3  15   6     1508.27     1478.62     18.55 o 
  -2  15   6     1217.43     1235.26     16.10 o 
  -1  15   6        0.08        0.81      3.67 o 
   0  15   6      254.06      247.58      6.64 o 
   1  15   6       36.75       40.71      4.41 o 
   2  15   6        1.01        2.83      4.54 o 
   3  15   6       24.78       27.21      5.54 o 
   4  15   6        8.00       10.49      8.87 o 
   5  15   6        5.25        5.48      9.45 o 
  -9  16   6        8.14       22.91      8.13 o 
  -8  16   6        0.54        0.42      7.97 o 
  -7  16   6       16.61       12.53      6.79 o 
  -6  16   6        1.03       -7.81      7.81 o 
  -5  16   6       75.00       58.23      4.33 o 
  -4  16   6      197.42      181.28      6.00 o 
  -3  16   6      890.97      885.65     12.83 o 
  -2  16   6       55.82       47.88      4.33 o 
  -1  16   6       33.11       53.13      5.48 o 
   0  16   6        6.85       12.01      4.00 o 
   1  16   6       12.27        9.86      7.41 o 
   2  16   6        3.31       14.19      5.79 o 
   3  16   6       43.27       56.14      7.72 o 
   4  16   6        2.32       -0.46      6.05 o 
   5  16   6       21.03        7.92      9.57 o 
  -9  17   6        1.63       -2.93      8.34 o 
  -8  17   6        5.51       12.40      7.82 o 
  -7  17   6      108.03       81.87      7.52 o 
  -6  17   6      103.34      102.15      7.03 o 
  -5  17   6       23.16       24.39      4.79 o 
  -4  17   6      313.49      274.28     12.68 o 
  -3  17   6      226.28      218.42      6.68 o 
  -2  17   6      109.07      123.62      5.42 o 
  -1  17   6        6.90       14.90      4.31 o 
   0  17   6      210.87      179.37      7.22 o 
   1  17   6      889.38      898.98     46.63 o 
   2  17   6       76.22       98.17      7.05 o 
   3  17   6       53.09       46.43      7.18 o 
   4  17   6        9.42       15.79      7.49 o 
  -8  18   6        4.29       21.03      8.10 o 
  -7  18   6       34.35       37.52      7.13 o 
  -6  18   6      115.92      127.79      7.58 o 
  -5  18   6      326.43      339.04      8.61 o 
  -4  18   6       94.80      106.36      5.47 o 
  -3  18   6      322.65      294.55      9.74 o 
  -2  18   6      273.90      237.33      7.25 o 
  -1  18   6      314.75      300.11      7.95 o 
   0  18   6      332.30      334.99      9.59 o 
   1  18   6      135.19      145.86      9.13 o 
   2  18   6        8.07        9.82      6.32 o 
   3  18   6       61.83       73.40      7.43 o 
   4  18   6        7.09        9.63      9.70 o 
  -8  19   6        4.60        6.89      8.07 o 
  -7  19   6        0.59        1.31      7.02 o 
  -6  19   6       30.89       30.48      6.54 o 
  -5  19   6      315.65      304.31      8.16 o 
  -4  19   6      192.62      180.08      6.50 o 
  -3  19   6        5.12       10.35      4.68 o 
  -2  19   6      115.68      140.58      5.95 o 
  -1  19   6      116.99      112.02      5.80 o 
   0  19   6      228.04      195.99     10.92 o 
   1  19   6       90.25       82.27      7.00 o 
   2  19   6       20.43       24.27      6.74 o 
   3  19   6        8.35        2.85      7.08 o 
   4  19   6       17.20        9.47     21.65 o 
  -8  20   6       61.03       67.37      8.94 o 
  -7  20   6       54.91       56.99      7.66 o 
  -6  20   6       12.67       22.06      6.78 o 
  -5  20   6      283.60      298.84      8.66 o 
  -4  20   6      428.37      397.45      9.11 o 
  -3  20   6       16.46       24.05      4.78 o 
  -2  20   6       15.93       16.74      4.85 o 
  -1  20   6      253.49      268.81      7.91 o 
   0  20   6      353.95      407.91     27.38 o 
   1  20   6      109.39      116.50      8.66 o 
   2  20   6        3.65        0.14      6.56 o 
   3  20   6       19.79       25.94      9.87 o 
   4  20   6        1.52        8.31     10.37 o 
  -8  21   6       12.91       21.49      8.42 o 
  -7  21   6       20.66       11.00      7.50 o 
  -6  21   6      199.10      214.95     26.96 o 
  -5  21   6       19.56       19.37      5.51 o 
  -4  21   6        3.80        3.53      5.10 o 
  -3  21   6      333.07      334.24      8.70 o 
  -2  21   6      231.68      243.53      7.60 o 
  -1  21   6        1.10       -3.51      4.96 o 
   0  21   6       37.62       26.83      6.13 o 
   1  21   6      195.08      165.24      9.84 o 
   2  21   6        3.02       16.53      9.51 o 
   3  21   6        4.28       11.00     24.31 o 
  -7  22   6       24.30        9.63      7.79 o 
  -6  22   6       42.85       53.36     21.98 o 
  -5  22   6        9.78       15.49      7.23 o 
  -4  22   6       77.04       65.15      5.96 o 
  -3  22   6       55.72       59.86      6.39 o 
  -2  22   6        0.57        0.35      5.24 o 
  -1  22   6       68.54       75.30      5.92 o 
   0  22   6        0.85        0.06     10.14 o 
   1  22   6        1.24       -7.08      8.25 o 
   2  22   6        0.07        2.00     15.71 o 
   3  22   6        0.01       -7.36     10.12 o 
  -7  23   6       56.73       69.68     10.66 o 
  -6  23   6       28.90       53.90      9.70 o 
  -5  23   6        0.61        9.18      8.16 o 
  -4  23   6       95.00       90.55      6.39 o 
  -3  23   6      200.21      200.34     11.33 o 
  -2  23   6      103.32      113.57      7.02 o 
  -1  23   6        3.96       -0.90      6.45 o 
   0  23   6       93.07       80.64      9.44 o 
   1  23   6       42.68       61.19     17.75 o 
   2  23   6        4.57       -9.45      9.45 o 
   3  23   6       10.54        6.59     10.72 o 
  -7  24   6        0.00        5.40     10.57 o 
  -6  24   6       44.61       60.02     10.02 o 
  -5  24   6      194.20      210.28     16.50 o 
  -4  24   6       76.60       78.84      6.56 o 
  -3  24   6       41.24       32.69      5.89 o 
  -2  24   6      122.93      106.67      8.15 o 
  -1  24   6       65.42       48.96      9.35 o 
   0  24   6        5.38        7.67      9.07 o 
   1  24   6        0.84       -6.12     11.77 o 
   2  24   6        0.81        4.26     11.15 o 
  -6  25   6       15.86       17.36     18.12 o 
  -5  25   6       73.94       86.80     10.44 o 
  -4  25   6       18.19       16.55      7.39 o 
  -3  25   6       52.18       57.36      7.60 o 
  -2  25   6       23.72       19.46      6.97 o 
  -1  25   6        3.49        3.63      9.67 o 
   0  25   6        0.26      -10.38     12.79 o 
   1  25   6        8.32       -7.57      9.35 o 
   2  25   6        5.17       15.44     10.91 o 
  -5  26   6       82.06       69.23     14.53 o 
  -4  26   6      211.86      225.97      9.95 o 
  -3  26   6        5.10        2.76      7.68 o 
  -2  26   6        6.99       -2.47      7.66 o 
  -1  26   6      155.79      161.07     16.38 o 
   0  26   6       54.24       69.01     10.72 o 
   1  26   6        0.07       10.58     18.76 o 
  -5  27   6        0.38       30.42     15.25 o 
  -4  27   6       37.72       49.74      8.40 o 
  -3  27   6       90.51       96.86      9.08 o 
  -2  27   6       26.33       29.64     10.10 o 
  -1  27   6        0.42       -9.17      9.17 o 
   0  27   6        9.36       22.76     10.51 o 
  -4  28   6        0.76        4.72     14.34 o 
  -3  28   6        5.01       -1.56      8.06 o 
  -2  28   6       10.10       12.47      8.19 o 
  -1  28   6       16.98       33.41     11.15 o 
   0  28   6        6.55        3.54     10.63 o 
 -11   1   7        4.40        7.30      9.08 o 
 -10   1   7        4.62        3.86     16.08 o 
  -9   1   7       58.24       57.24      7.46 o 
  -8   1   7      163.63      146.28      4.95 o 
  -7   1   7     1382.78     1288.81     14.78 o 
  -6   1   7      155.90      172.17      3.95 o 
  -5   1   7     2860.20     2761.85     23.47 o 
  -4   1   7     2382.71     2474.84     24.97 o 
  -3   1   7      567.11      611.14      9.01 o 
  -2   1   7     3384.04     3461.20     34.02 o 
  -1   1   7      927.23      955.42     10.65 o 
   0   1   7      172.07      154.79      3.44 o 
   1   1   7        0.45        3.77      2.16 o 
   2   1   7       66.04       68.01      7.93 o 
   3   1   7       12.01       16.30      6.30 o 
   4   1   7       10.62        3.82      7.87 o 
   5   1   7        8.18       -0.82      8.89 o 
 -11   2   7       12.72       25.90      9.41 o 
 -10   2   7        2.13       -7.71      7.71 o 
  -9   2   7        3.61       10.95      6.81 o 
  -8   2   7      411.14      438.25      7.76 o 
  -7   2   7      113.93      133.31      5.25 o 
  -6   2   7      459.68      434.62      5.79 o 
  -5   2   7        0.24        3.08      2.21 o 
  -4   2   7     2150.78     2171.41     28.41 o 
  -3   2   7     1745.90     1610.89     21.51 o 
  -2   2   7     1640.57     1747.11     16.43 o 
  -1   2   7        0.83       -0.21      2.03 o 
   0   2   7       34.46       45.20      2.27 o 
   1   2   7     1340.85     1407.36     14.96 o 
   2   2   7        7.56       16.67      5.55 o 
   3   2   7        0.45        2.06      6.63 o 
   4   2   7       14.40       14.41      7.56 o 
   5   2   7       39.24       45.37      9.62 o 
 -10   3   7       10.74       23.41      8.32 o 
  -9   3   7      104.59      109.06      9.13 o 
  -8   3   7       17.93       14.88      3.87 o 
  -7   3   7      559.71      522.57     10.72 o 
  -6   3   7      445.68      439.88      6.45 o 
  -5   3   7        0.15        2.04      1.95 o 
  -4   3   7        4.41        6.16      2.77 o 
  -3   3   7      763.72      784.81     11.78 o 
  -2   3   7        6.30        4.41      1.93 o 
  -1   3   7      335.25      406.29      5.21 o 
   0   3   7      191.43      213.28      4.35 o 
   1   3   7        8.54       16.73      3.48 o 
   2   3   7       10.30       12.58      3.59 o 
   3   3   7        0.02       -0.50      6.39 o 
   4   3   7       18.91       19.65     11.71 o 
   5   3   7        2.35       -3.67      8.98 o 
 -10   4   7        0.92        2.83      8.18 o 
  -9   4   7        1.02       10.66      5.77 o 
  -8   4   7       22.90       34.05      4.05 o 
  -7   4   7      631.65      635.73      8.95 o 
  -6   4   7       90.01       85.13      3.07 o 
  -5   4   7      157.03      165.16      4.68 o 
  -4   4   7     1024.86      933.55     13.56 o 
  -3   4   7     1968.25     1957.01     25.65 o 
  -2   4   7     2098.09     2113.12     21.38 o 
  -1   4   7       54.53       61.70      2.39 o 
   0   4   7      291.17      311.03      5.89 o 
   1   4   7       11.58       28.63      3.81 o 
   2   4   7        8.54        9.00      3.58 o 
   3   4   7        7.82        7.75      6.48 o 
   4   4   7       20.53       28.40     13.32 o 
   5   4   7        5.27       -4.94      9.18 o 
 -10   5   7        0.76      -10.18     11.63 o 
  -9   5   7       74.32       77.21      6.73 o 
  -8   5   7       46.74       48.14      9.03 o 
  -7   5   7      244.50      211.34      6.48 o 
  -6   5   7      448.89      470.63      6.62 o 
  -5   5   7     1063.74     1075.34     11.08 o 
  -4   5   7      922.30      959.48     12.05 o 
  -3   5   7        1.24       -1.10      2.60 o 
  -2   5   7     1701.31     1748.03     18.00 o 
  -1   5   7     1030.67      999.82     11.10 o 
   0   5   7      293.17      267.30      5.55 o 
   1   5   7       35.24       43.13      4.02 o 
   2   5   7        2.25        4.12      3.84 o 
   3   5   7       16.74        2.78      9.45 o 
   4   5   7        6.70       17.17      7.87 o 
   5   5   7        9.85        9.51      8.93 o 
 -10   6   7       36.41       44.60     14.03 o 
  -9   6   7       44.80       48.80      8.12 o 
  -8   6   7        6.19        3.77      5.22 o 
  -7   6   7        8.76        1.76      3.63 o 
  -6   6   7      221.91      190.50      4.57 o 
  -5   6   7       13.68       12.46      2.15 o 
  -4   6   7      491.64      518.33      7.93 o 
  -3   6   7       87.75       99.76      3.12 o 
  -2   6   7     1761.74     1876.44     21.51 o 
  -1   6   7      733.35      732.87      9.64 o 
   0   6   7       78.92       74.45      4.09 o 
   1   6   7      197.22      229.41      6.30 o 
   2   6   7      194.52      203.09      9.27 o 
   3   6   7        0.01        2.87      6.88 o 
   4   6   7        2.24       -4.62      7.89 o 
   5   6   7        4.39        7.87      9.39 o 
 -10   7   7        0.42        6.38     12.44 o 
  -9   7   7      177.84      188.07     10.67 o 
  -8   7   7       29.16       32.44      7.25 o 
  -7   7   7       15.13        9.55      3.40 o 
  -6   7   7      436.79      457.29      6.04 o 
  -5   7   7     1121.52     1079.28     15.44 o 
  -4   7   7      529.49      475.65      8.22 o 
  -3   7   7      147.36      150.63      4.14 o 
  -2   7   7      939.64      984.54     12.28 o 
  -1   7   7      585.35      624.82      8.67 o 
   0   7   7      720.39      755.92      8.40 o 
   1   7   7        1.28        1.11      4.08 o 
   2   7   7      344.62      388.91      8.28 o 
   3   7   7      113.24      127.34      8.68 o 
   4   7   7       16.06       18.93      8.32 o 
   5   7   7       71.72       66.31     10.00 o 
 -10   8   7       44.56       56.57     14.74 o 
  -9   8   7       13.09        5.77      7.64 o 
  -8   8   7      228.26      239.73     10.71 o 
  -7   8   7      600.96      667.62      9.76 o 
  -6   8   7      486.81      449.29      6.51 o 
  -5   8   7       32.04       34.89      3.37 o 
  -4   8   7      128.54      117.90      5.28 o 
  -3   8   7      752.29      701.76     11.35 o 
  -2   8   7     2879.19     2994.01     38.24 o 
  -1   8   7       90.74       93.90      4.27 o 
   0   8   7       25.82       23.18      2.42 o 
   1   8   7      481.50      448.56     10.58 o 
   2   8   7       26.61       25.11      4.36 o 
   3   8   7       49.74       29.89      7.20 o 
   4   8   7       26.65       34.77     12.84 o 
   5   8   7        1.48       -9.40      9.40 o 
 -10   9   7        0.18      -11.38     13.33 o 
  -9   9   7        0.48       -1.44      7.93 o 
  -8   9   7       34.99       13.04      7.37 o 
  -7   9   7       46.49       56.97      4.17 o 
  -6   9   7        8.03        6.80      3.27 o 
  -5   9   7       44.18       58.85      5.24 o 
  -4   9   7       78.21       84.20      3.12 o 
  -3   9   7       11.52       12.57      2.27 o 
  -2   9   7       22.79       25.05      2.91 o 
  -1   9   7      182.88      204.06      4.76 o 
   0   9   7       51.29       54.13      3.03 o 
   1   9   7      421.01      413.02      7.98 o 
   2   9   7       46.81       58.04      4.76 o 
   3   9   7        1.25       -5.39      5.39 o 
   4   9   7        1.37       -1.21      8.56 o 
   5   9   7        6.61       -1.16     18.20 o 
 -10  10   7       17.93       11.86     13.77 o 
  -9  10   7        0.35       -1.02     13.68 o 
  -8  10   7        1.42        5.49      7.36 o 
  -7  10   7      266.45      261.69      6.63 o 
  -6  10   7      313.00      310.35      7.38 o 
  -5  10   7        5.96       10.29      4.63 o 
  -4  10   7      756.44      745.49     12.15 o 
  -3  10   7     1087.99     1080.60     17.88 o 
  -2  10   7      199.66      217.97      5.39 o 
  -1  10   7       49.30       49.09      3.18 o 
   0  10   7       96.16      102.00      4.02 o 
   1  10   7       41.97       51.91      4.72 o 
   2  10   7      198.57      193.81      6.38 o 
   3  10   7        0.23       -0.41      4.92 o 
   4  10   7       10.62       21.64     18.02 o 
   5  10   7        0.08       -2.38     12.50 o 
 -10  11   7        7.08       13.39     13.76 o 
  -9  11   7       50.17       72.13     13.30 o 
  -8  11   7        3.95        2.94      6.41 o 
  -7  11   7      103.18      107.43      4.87 o 
  -6  11   7      612.17      621.49      9.13 o 
  -5  11   7      253.00      248.03      7.71 o 
  -4  11   7      206.01      193.74      5.62 o 
  -3  11   7      114.66      105.83      4.95 o 
  -2  11   7      436.10      421.70     15.19 o 
  -1  11   7      858.19      809.00      9.98 o 
   0  11   7      291.73      293.08      6.24 o 
   1  11   7      114.55      111.67      5.05 o 
   2  11   7      150.28      157.71      6.21 o 
   3  11   7        3.60       -0.78      5.17 o 
   4  11   7       33.60       27.71      8.42 o 
   5  11   7       20.19       16.57      9.77 o 
 -10  12   7        4.25        8.44      9.37 o 
  -9  12   7       40.82       25.38      9.69 o 
  -8  12   7        4.71       11.12      6.76 o 
  -7  12   7       72.22       64.24      5.39 o 
  -6  12   7       21.55       23.16      3.76 o 
  -5  12   7        3.01        3.82      3.65 o 
  -4  12   7        5.18        5.22      3.96 o 
  -3  12   7      126.80      137.84      4.89 o 
  -2  12   7      108.49      126.25      6.56 o 
  -1  12   7        2.99        0.83      2.72 o 
   0  12   7      167.47      190.70      4.89 o 
   1  12   7        6.36       16.09      4.15 o 
   2  12   7       38.24       38.89      5.06 o 
   3  12   7        0.07        1.56      5.24 o 
   4  12   7        0.07       -8.24      8.24 o 
   5  12   7        7.64       17.73     10.14 o 
 -10  13   7       29.35       22.70      9.92 o 
  -9  13   7       77.49       91.63      8.38 o 
  -8  13   7      162.02      128.09      8.17 o 
  -7  13   7       79.78       68.20      6.63 o 
  -6  13   7      283.29      283.90     10.98 o 
  -5  13   7     1404.25     1401.66     22.01 o 
  -4  13   7     1270.85     1264.48     16.42 o 
  -3  13   7      638.78      670.92     10.35 o 
  -2  13   7      964.36      925.45     17.96 o 
  -1  13   7      910.45      919.68     14.57 o 
   0  13   7      334.54      340.25     14.92 o 
   1  13   7        0.60       10.48      4.12 o 
   2  13   7       28.13       27.07      5.33 o 
   3  13   7       58.90       69.95      6.07 o 
   4  13   7      119.06      125.79     10.39 o 
   5  13   7        3.63       -8.19      9.77 o 
  -9  14   7        9.10       16.39      7.84 o 
  -8  14   7        4.43       12.72      6.68 o 
  -7  14   7       86.14      102.65      7.54 o 
  -6  14   7       90.01       70.96      4.61 o 
  -5  14   7       44.84       44.39      4.55 o 
  -4  14   7      258.82      243.13      7.97 o 
  -3  14   7      104.00      106.87      4.81 o 
  -2  14   7      121.20      129.75      5.06 o 
  -1  14   7       26.30       34.43      4.05 o 
   0  14   7      239.72      233.10      7.84 o 
   1  14   7      139.24      133.20      5.67 o 
   2  14   7       43.11       33.04      5.10 o 
   3  14   7        3.77        7.17      5.57 o 
   4  14   7       38.56       30.66      9.27 o 
  -9  15   7        0.13       -0.50      7.89 o 
  -8  15   7        2.50        2.43      7.16 o 
  -7  15   7        9.28        0.80      6.10 o 
  -6  15   7        0.05        4.70      4.00 o 
  -5  15   7      116.60      105.66      5.42 o 
  -4  15   7      620.84      625.03     13.67 o 
  -3  15   7      240.10      263.61     10.62 o 
  -2  15   7       19.34       17.05      4.04 o 
  -1  15   7      160.13      192.75      7.14 o 
   0  15   7       50.56       66.08     10.24 o 
   1  15   7        0.70        5.96      5.60 o 
   2  15   7        0.16       11.92      5.11 o 
   3  15   7       19.84       15.15      6.84 o 
   4  15   7       12.76       23.17      9.27 o 
  -9  16   7       13.40       39.64      8.18 o 
  -8  16   7       26.42       33.03      7.29 o 
  -7  16   7      182.06      186.60      8.99 o 
  -6  16   7      367.52      353.31      8.06 o 
  -5  16   7       24.81       24.30      4.76 o 
  -4  16   7      796.64      779.59     14.12 o 
  -3  16   7     1314.72     1347.39     19.87 o 
  -2  16   7      186.63      214.59      6.34 o 
  -1  16   7       24.59       13.52      3.94 o 
   0  16   7       95.29       95.52     10.32 o 
   1  16   7       56.66       68.28      6.58 o 
   2  16   7      114.94      119.11      7.52 o 
   3  16   7       16.92        8.53      6.93 o 
   4  16   7        3.65       -8.65     12.48 o 
  -9  17   7       16.70       29.36      8.71 o 
  -8  17   7        2.03        1.19      7.59 o 
  -7  17   7        8.30       10.83     10.86 o 
  -6  17   7      205.69      217.19      6.40 o 
  -5  17   7      385.79      402.18     10.39 o 
  -4  17   7       81.39       93.04      5.52 o 
  -3  17   7       12.68       17.63      4.49 o 
  -2  17   7      552.24      498.58      9.45 o 
  -1  17   7      143.01      125.38      7.20 o 
   0  17   7       10.30       16.68      5.72 o 
   1  17   7       82.48       76.87      6.76 o 
   2  17   7        1.18       10.99      6.65 o 
   3  17   7       36.50       29.11     11.72 o 
   4  17   7        0.94        3.79     12.79 o 
  -9  18   7       19.20       11.88      8.17 o 
  -8  18   7        4.27       -1.79      7.48 o 
  -7  18   7        4.37       -0.93      7.12 o 
  -6  18   7      226.82      208.44      7.28 o 
  -5  18   7      103.37       91.50      5.85 o 
  -4  18   7       85.47       80.14      6.26 o 
  -3  18   7       77.27       93.73      5.61 o 
  -2  18   7        2.61        4.12      4.43 o 
  -1  18   7        7.92       10.60      4.48 o 
   0  18   7       45.94       46.90      6.11 o 
   1  18   7       61.27       88.95     10.00 o 
   2  18   7        1.49       -1.98      6.46 o 
   3  18   7       16.61       17.13      7.50 o 
   4  18   7        0.02       21.71     14.04 o 
  -8  19   7       27.51       32.45      8.07 o 
  -7  19   7       42.25       45.55      7.88 o 
  -6  19   7      115.91      115.09      7.79 o 
  -5  19   7      426.93      474.41     10.04 o 
  -4  19   7      456.76      448.55      9.70 o 
  -3  19   7       12.81        7.58      4.92 o 
  -2  19   7       44.35       39.67      5.02 o 
  -1  19   7       53.05       58.51      5.31 o 
   0  19   7       22.68       16.54      7.64 o 
   1  19   7        4.95        4.56      8.30 o 
   2  19   7        9.65        8.03      7.02 o 
   3  19   7        0.65        7.60      7.58 o 
  -8  20   7       21.06       34.97     10.01 o 
  -7  20   7       28.49       36.26      7.69 o 
  -6  20   7        4.73       13.68      8.79 o 
  -5  20   7       53.73       58.62      5.82 o 
  -4  20   7      226.62      210.93      7.34 o 
  -3  20   7       96.57       97.56      7.86 o 
  -2  20   7       10.29        7.97      5.03 o 
  -1  20   7        3.06        1.66      4.75 o 
   0  20   7        6.70        3.34      6.32 o 
   1  20   7       42.43       41.55      7.26 o 
   2  20   7        8.11        6.94      7.15 o 
   3  20   7        0.04       -4.65      9.77 o 
  -8  21   7        4.64       -8.41      8.41 o 
  -7  21   7        1.50        1.86      9.24 o 
  -6  21   7       11.40       13.86     15.15 o 
  -5  21   7       40.23       39.50      5.75 o 
  -4  21   7       75.50       79.89      5.98 o 
  -3  21   7       34.72       35.90      5.43 o 
  -2  21   7       53.75       53.92      5.75 o 
  -1  21   7      104.50      118.34      7.37 o 
   0  21   7       21.67       27.19      6.81 o 
   1  21   7        0.04       10.61      9.75 o 
   2  21   7        0.46        6.65      9.23 o 
   3  21   7        1.46       -2.78     10.19 o 
  -7  22   7       33.92       38.80     10.34 o 
  -6  22   7      185.82      190.19     31.94 o 
  -5  22   7       23.90       33.68      5.98 o 
  -4  22   7      167.51      166.98      8.08 o 
  -3  22   7      379.21      397.99     16.19 o 
  -2  22   7      145.73      159.41      7.04 o 
  -1  22   7        0.99        8.97      6.64 o 
   0  22   7       64.41       48.61      7.18 o 
   1  22   7       80.77       82.10     10.37 o 
   2  22   7       35.57       31.31     10.55 o 
  -7  23   7        2.95        1.70     10.20 o 
  -6  23   7       14.42       12.59     12.07 o 
  -5  23   7       83.16       99.92      7.69 o 
  -4  23   7       54.94       68.38      6.45 o 
  -3  23   7       44.93       56.48      6.23 o 
  -2  23   7       68.36       76.81      6.17 o 
  -1  23   7       50.74       57.39      9.53 o 
   0  23   7       14.06        0.43      9.31 o 
   1  23   7        0.47        5.10      9.92 o 
   2  23   7        2.39        0.49     10.23 o 
  -7  24   7       35.14       35.39     11.02 o 
  -6  24   7       22.22       16.64     28.15 o 
  -5  24   7       45.40       52.70      6.64 o 
  -4  24   7        0.21       -2.46      5.93 o 
  -3  24   7       14.24       28.20      6.13 o 
  -2  24   7       67.67       75.35      6.66 o 
  -1  24   7       62.97       71.75      9.85 o 
   0  24   7       19.58       13.87      9.95 o 
   1  24   7       22.42       20.17     10.69 o 
  -6  25   7       44.86       48.68     10.62 o 
  -5  25   7       13.49       18.40      7.47 o 
  -4  25   7       12.03       16.90      6.45 o 
  -3  25   7       26.62       28.16      7.71 o 
  -2  25   7       54.01       58.47      8.12 o 
  -1  25   7       63.89       66.08     10.81 o 
   0  25   7        6.45        4.75     10.14 o 
   1  25   7       41.89       35.65     10.86 o 
  -5  26   7       28.86       46.78      9.96 o 
  -4  26   7       72.95       83.29     12.73 o 
  -3  26   7        2.47        8.74      7.82 o 
  -2  26   7       36.30       32.08      9.79 o 
  -1  26   7        3.91        1.82     10.26 o 
   0  26   7        1.26       -2.53     14.68 o 
  -5  27   7       63.09       31.93     15.38 o 
  -4  27   7      131.19      143.02      9.85 o 
  -3  27   7       13.54        9.23      8.07 o 
  -2  27   7       13.37        2.23     10.49 o 
  -1  27   7       55.07       78.68     14.96 o 
  -3  28   7       42.24       28.89      8.49 o 
  -2  28   7       27.10       40.33     10.83 o 
 -11   0   8       17.42       13.12     13.75 o 
 -10   0   8      109.09      152.92     15.01 o 
  -9   0   8       20.39       23.70      5.85 o 
  -8   0   8        9.36       14.54      6.37 o 
  -7   0   8     1346.15     1393.35     20.41 o 
  -6   0   8      233.41      265.49      7.21 o 
  -5   0   8      937.74      942.44     15.10 o 
  -4   0   8      520.98      511.00     15.57 o 
  -3   0   8        2.50        7.22      3.00 o 
  -2   0   8     1835.93     1811.47     29.72 o 
  -1   0   8     5222.13     5613.14     70.36 o 
   0   0   8     2484.11     2635.31     34.36 o 
   1   0   8        0.65       -0.31      3.65 o 
   2   0   8      386.21      369.17     15.98 o 
   3   0   8       13.42       21.12     10.15 o 
   4   0   8        3.81       -1.30     12.22 o 
   5   0   8        4.58        2.05     12.94 o 
 -11   1   8       10.02       16.51      9.59 o 
 -10   1   8        0.96        5.44      8.25 o 
  -9   1   8       13.15        8.60      5.69 o 
  -8   1   8        8.77       11.88      3.90 o 
  -7   1   8      158.34      163.84      4.18 o 
  -6   1   8     1311.25     1271.08     12.12 o 
  -5   1   8      108.02      103.63      3.59 o 
  -4   1   8       76.36       71.10      4.77 o 
  -3   1   8      303.23      305.91      5.33 o 
  -2   1   8      179.06      177.24      6.45 o 
  -1   1   8       49.61       47.33      3.93 o 
   0   1   8      104.97      105.82      3.18 o 
   1   1   8      873.45      855.26     14.15 o 
   2   1   8       19.95       21.77      6.52 o 
   3   1   8        4.35        5.38      7.44 o 
   4   1   8        1.55       -1.28      7.84 o 
   5   1   8       33.26       23.23      9.83 o 
 -11   2   8        2.22       18.13      9.66 o 
 -10   2   8        3.89        9.94     10.41 o 
  -9   2   8       11.46       19.10      5.78 o 
  -8   2   8      271.75      247.53      6.25 o 
  -7   2   8      245.19      227.89      5.00 o 
  -6   2   8        3.40       -2.31      2.88 o 
  -5   2   8      425.85      409.88      6.48 o 
  -4   2   8      455.41      469.34     22.90 o 
  -3   2   8      152.04      176.28      5.11 o 
  -2   2   8       14.75       16.35      2.16 o 
  -1   2   8        4.28       14.64      7.71 o 
   0   2   8       15.27       10.96      2.41 o 
   1   2   8        0.44        3.08      3.46 o 
   2   2   8       31.83       36.92      6.57 o 
   3   2   8        3.49        8.38      8.43 o 
   4   2   8       16.25       21.76     17.45 o 
   5   2   8       15.70        9.53      9.73 o 
 -11   3   8       28.03       28.95     14.58 o 
 -10   3   8       39.41       37.53      8.77 o 
  -9   3   8        5.45       17.42      6.54 o 
  -8   3   8      264.75      306.30      9.73 o 
  -7   3   8      763.89      783.71      8.71 o 
  -6   3   8     2627.67     2486.91     21.66 o 
  -5   3   8      161.58      158.57      4.33 o 
  -4   3   8      191.05      169.73      5.41 o 
  -3   3   8     3269.73     3328.58     33.06 o 
  -2   3   8      248.19      223.10      4.17 o 
  -1   3   8       44.76       53.87      3.77 o 
   0   3   8      239.94      261.47      4.71 o 
   1   3   8       27.79       27.74      3.60 o 
   2   3   8       12.08       21.65      6.59 o 
   3   3   8       13.58        6.38      7.24 o 
   4   3   8        2.62        0.68      8.18 o 
   5   3   8        4.19        4.93      9.52 o 
 -11   4   8        2.05       30.98     14.62 o 
 -10   4   8      145.64      174.14     15.19 o 
  -9   4   8        3.45        9.07      6.55 o 
  -8   4   8        4.05       10.67      4.02 o 
  -7   4   8      425.87      443.83      6.33 o 
  -6   4   8      351.17      368.69      5.79 o 
  -5   4   8      247.51      258.52      6.80 o 
  -4   4   8      141.86      136.74      4.34 o 
  -3   4   8      760.54      811.22     10.90 o 
  -2   4   8       35.38       36.20      2.42 o 
  -1   4   8       18.99       20.67      2.61 o 
   0   4   8       99.35       99.67      3.38 o 
   1   4   8       47.67       45.79      4.00 o 
   2   4   8       24.26       17.34      6.14 o 
   3   4   8        6.56        9.97      7.24 o 
   4   4   8       18.26        8.72      9.08 o 
   5   4   8        6.28        7.11     10.12 o 
 -11   5   8        2.00       -8.96     13.79 o 
 -10   5   8        4.63      -12.05     12.05 o 
  -9   5   8       39.19       45.72      8.00 o 
  -8   5   8       52.11       54.92      4.41 o 
  -7   5   8      804.37      785.19      9.53 o 
  -6   5   8       30.69       22.23      2.85 o 
  -5   5   8      593.38      607.84     12.01 o 
  -4   5   8      911.79      895.62     10.92 o 
  -3   5   8      256.56      259.19      6.22 o 
  -2   5   8       64.89       67.22      2.98 o 
  -1   5   8       80.02       94.05      3.26 o 
   0   5   8      100.27      118.91      3.66 o 
   1   5   8       57.38       70.35      4.32 o 
   2   5   8       10.15        5.88      6.03 o 
   3   5   8        4.14       -2.15      7.52 o 
   4   5   8       77.78       67.48      9.69 o 
   5   5   8       33.47       26.48     10.02 o 
 -10   6   8        1.53       15.23     12.97 o 
  -9   6   8       66.35       82.98      9.44 o 
  -8   6   8      127.52      128.90      6.61 o 
  -7   6   8       24.55       36.46      3.43 o 
  -6   6   8       49.03       55.37      3.07 o 
  -5   6   8      698.84      674.61     12.40 o 
  -4   6   8      101.43       96.07      3.41 o 
  -3   6   8      611.58      736.94     11.40 o 
  -2   6   8     1310.79     1291.88     15.68 o 
  -1   6   8     1376.92     1400.12     15.67 o 
   0   6   8      262.40      237.04      5.98 o 
   1   6   8       52.43       58.49      4.36 o 
   2   6   8       49.21       54.09      4.94 o 
   3   6   8        6.70       13.98      9.56 o 
   4   6   8       21.07       11.42      9.74 o 
   5   6   8        0.16        6.29     10.14 o 
 -10   7   8        3.01       -0.47     12.91 o 
  -9   7   8       21.49       17.90      8.21 o 
  -8   7   8       22.45       33.02      4.26 o 
  -7   7   8       31.36       46.86      4.14 o 
  -6   7   8      260.20      260.72      7.96 o 
  -5   7   8      154.69      164.76      4.92 o 
  -4   7   8       57.69       51.92      3.11 o 
  -3   7   8       25.14       27.55      7.88 o 
  -2   7   8       12.01       10.57      2.72 o 
  -1   7   8       11.64       10.82      2.64 o 
   0   7   8      113.15      113.68      4.54 o 
   1   7   8      274.47      268.85      7.17 o 
   2   7   8       52.11       56.01      5.21 o 
   3   7   8        0.19        0.61      7.08 o 
   4   7   8        0.86        1.32      8.51 o 
   5   7   8        0.72        2.91     11.47 o 
 -10   8   8        4.03        8.67     13.80 o 
  -9   8   8       25.28       22.87      8.27 o 
  -8   8   8      164.82      144.36      5.58 o 
  -7   8   8      214.21      199.99      5.68 o 
  -6   8   8       71.57       81.41      4.51 o 
  -5   8   8     1920.75     1919.43     25.74 o 
  -4   8   8      465.75      486.01      7.54 o 
  -3   8   8       35.29       31.37      3.66 o 
  -2   8   8      592.75      636.98      9.08 o 
  -1   8   8      194.06      244.11      5.78 o 
   0   8   8       20.28       26.97      4.41 o 
   1   8   8      268.01      247.08     10.95 o 
   2   8   8        0.32        3.38      4.56 o 
   3   8   8       54.29       47.19      8.21 o 
   4   8   8       19.83       10.32      9.01 o 
   5   8   8        5.72        9.14     10.17 o 
 -10   9   8        2.92        3.42      8.81 o 
  -9   9   8       15.86       12.48      6.98 o 
  -8   9   8       56.41       80.38      7.66 o 
  -7   9   8      276.66      305.57      7.75 o 
  -6   9   8      662.26      647.83      9.45 o 
  -5   9   8      100.33      105.97      7.18 o 
  -4   9   8      977.99      928.72     14.48 o 
  -3   9   8     2059.76     1978.76     31.82 o 
  -2   9   8       99.43       98.33      5.69 o 
  -1   9   8      409.46      417.39      8.15 o 
   0   9   8      107.43      120.04      4.74 o 
   1   9   8       37.91       40.24      4.51 o 
   2   9   8       38.88       39.80      5.59 o 
   3   9   8        4.57       -2.42      7.43 o 
   4   9   8       27.16       31.97      9.43 o 
 -10  10   8        3.83       -4.13      7.73 o 
  -9  10   8        2.06        0.46      6.60 o 
  -8  10   8        0.31        0.67      5.77 o 
  -7  10   8        0.50       -1.03      4.03 o 
  -6  10   8        7.45       -3.44      3.44 o 
  -5  10   8      217.32      228.14      6.28 o 
  -4  10   8      103.54      116.52      5.50 o 
  -3  10   8       23.92       17.78      6.55 o 
  -2  10   8        7.15       -3.13      3.13 o 
  -1  10   8        5.69       18.04      3.14 o 
   0  10   8        1.66        1.05      3.70 o 
   1  10   8        2.63        7.29      4.22 o 
   2  10   8        0.40        0.43      4.81 o 
   3  10   8        2.01       -4.28      8.36 o 
   4  10   8        3.71        7.30      9.23 o 
 -10  11   8        5.25       27.18      8.16 o 
  -9  11   8        0.55        3.70      6.79 o 
  -8  11   8       10.83       14.45      6.05 o 
  -7  11   8      578.82      535.74      8.99 o 
  -6  11   8       39.40       45.00      4.02 o 
  -5  11   8       12.79       13.85      3.85 o 
  -4  11   8      251.05      242.67     10.22 o 
  -3  11   8     1981.62     2064.03     24.56 o 
  -2  11   8     1383.76     1463.78     21.00 o 
  -1  11   8      187.80      181.79      4.81 o 
   0  11   8      373.49      375.36      7.78 o 
   1  11   8       35.91       44.67      4.75 o 
   2  11   8        0.48        1.45      4.95 o 
   3  11   8        2.71       10.55      7.83 o 
   4  11   8        0.16       10.89     10.89 o 
 -10  12   8        5.26       12.85      8.13 o 
  -9  12   8       74.73       86.94      8.10 o 
  -8  12   8      197.84      173.18      8.67 o 
  -7  12   8        0.01        3.54      4.14 o 
  -6  12   8      331.93      347.27      8.16 o 
  -5  12   8     1041.58     1054.41     14.52 o 
  -4  12   8      190.33      195.12      5.96 o 
  -3  12   8      261.20      264.37      9.18 o 
  -2  12   8       46.80       50.90      4.20 o 
  -1  12   8       92.50       97.82      4.66 o 
   0  12   8       40.39       48.51      4.45 o 
   1  12   8       76.25       68.40      5.02 o 
   2  12   8       20.11       19.75      5.07 o 
   3  12   8        2.68       -3.40      7.98 o 
   4  12   8        3.40       13.80      9.03 o 
 -10  13   8       13.98       12.27      8.09 o 
  -9  13   8        1.36        6.15      7.30 o 
  -8  13   8      107.16      109.70     10.17 o 
  -7  13   8      159.79      185.75      5.95 o 
  -6  13   8        0.30        7.73      4.49 o 
  -5  13   8      574.61      545.10      9.67 o 
  -4  13   8      469.76      412.09      8.35 o 
  -3  13   8      169.84      159.61      9.11 o 
  -2  13   8      280.42      304.31      7.18 o 
  -1  13   8       79.09       75.58      4.63 o 
   0  13   8       44.30       31.48      5.49 o 
   1  13   8        1.76       -4.48      4.48 o 
   2  13   8        1.40        0.28      5.14 o 
   3  13   8        9.03       23.02      8.53 o 
   4  13   8        1.13       -6.35      9.33 o 
 -10  14   8        0.13       -3.80      8.10 o 
  -9  14   8       29.05       26.82      7.68 o 
  -8  14   8       42.89       37.58      6.88 o 
  -7  14   8        1.00       -3.98      4.52 o 
  -6  14   8       34.92       38.62      7.84 o 
  -5  14   8      328.66      294.63      7.31 o 
  -4  14   8       51.96       59.40      4.75 o 
  -3  14   8        8.48        7.71      4.09 o 
  -2  14   8      303.26      314.83      7.28 o 
  -1  14   8       96.33      116.04      5.30 o 
   0  14   8        1.13       -2.94      6.11 o 
   1  14   8        4.88        9.44      5.82 o 
   2  14   8       48.45       41.19      5.52 o 
   3  14   8       24.93       25.04      6.16 o 
   4  14   8       26.07       51.18     10.17 o 
  -9  15   8        9.52       10.12      7.70 o 
  -8  15   8        3.14       -1.14      6.56 o 
  -7  15   8      122.74      131.75      6.51 o 
  -6  15   8       36.74       50.99      5.13 o 
  -5  15   8      107.07      102.78      5.45 o 
  -4  15   8      441.77      413.43      8.51 o 
  -3  15   8     1179.30     1163.13     15.86 o 
  -2  15   8      267.78      294.90      7.39 o 
  -1  15   8       82.93       77.80      5.09 o 
   0  15   8      255.85      226.24     15.91 o 
   1  15   8       28.65       27.96      6.35 o 
   2  15   8        2.60        3.06      6.56 o 
   3  15   8       14.95       14.17      8.19 o 
   4  15   8        0.05        8.40     13.61 o 
  -9  16   8        1.87       21.06      8.35 o 
  -8  16   8       10.69        3.91      7.46 o 
  -7  16   8       39.01       43.62      7.20 o 
  -6  16   8        6.58        1.27      4.96 o 
  -5  16   8        6.08        9.04      4.71 o 
  -4  16   8      139.43      137.43      5.91 o 
  -3  16   8      226.19      209.47      6.68 o 
  -2  16   8      243.97      218.43     11.19 o 
  -1  16   8       21.75        9.40      4.50 o 
   0  16   8        4.57        8.82      6.56 o 
   1  16   8        0.44       -6.20      6.20 o 
   2  16   8        7.23        6.50      6.58 o 
   3  16   8        0.42       -7.27      7.27 o 
  -9  17   8        0.77       -0.98      8.27 o 
  -8  17   8       14.82        9.64      7.43 o 
  -7  17   8       67.55       58.24      7.26 o 
  -6  17   8      118.41      129.58      6.31 o 
  -5  17   8       67.91       79.13      6.48 o 
  -4  17   8        4.11        8.25      4.87 o 
  -3  17   8      213.68      213.91      8.48 o 
  -2  17   8      202.73      219.17      6.84 o 
  -1  17   8       85.77       78.79      6.45 o 
   0  17   8       10.41       10.02      5.91 o 
   1  17   8       15.72       20.25      6.65 o 
   2  17   8       19.58       22.65      7.30 o 
   3  17   8       10.76        0.26      7.67 o 
  -9  18   8       24.32       23.75      8.47 o 
  -8  18   8       30.18       23.27      8.02 o 
  -7  18   8       22.97       35.96      9.06 o 
  -6  18   8      122.96      125.97      6.72 o 
  -5  18   8      361.12      381.75      9.04 o 
  -4  18   8      122.09      144.73      6.40 o 
  -3  18   8       42.99       34.72      4.99 o 
  -2  18   8       91.02       74.63      5.28 o 
  -1  18   8       79.68       72.79      6.43 o 
   0  18   8       21.76       26.66      6.56 o 
   1  18   8       46.77       41.70      6.86 o 
   2  18   8      157.26      158.50     11.07 o 
   3  18   8       43.66       44.67      8.19 o 
  -8  19   8        2.91        7.32      8.75 o 
  -7  19   8        1.43        3.46      8.38 o 
  -6  19   8        1.95        9.48      5.58 o 
  -5  19   8        0.80       -0.56      5.03 o 
  -4  19   8       39.77       33.26      7.52 o 
  -3  19   8        2.19       12.84      5.12 o 
  -2  19   8       25.64       31.22      5.04 o 
  -1  19   8        0.95       -0.99      6.03 o 
   0  19   8        0.08        4.79      6.44 o 
   1  19   8       76.36       86.78      7.63 o 
   2  19   8       62.49       62.36      8.07 o 
   3  19   8        3.12        0.11     10.37 o 
  -8  20   8        3.19       -6.88     18.24 o 
  -7  20   8       11.12       -0.77      9.05 o 
  -6  20   8        0.93       -0.23      5.90 o 
  -5  20   8      172.78      167.89      7.18 o 
  -4  20   8      322.74      338.56      8.84 o 
  -3  20   8        1.18       -5.03      5.03 o 
  -2  20   8       83.78       81.56      7.09 o 
  -1  20   8      209.38      219.91      8.99 o 
   0  20   8       32.13       34.46      6.73 o 
   1  20   8        5.64        7.20      7.14 o 
   2  20   8       51.17       55.80      8.23 o 
  -8  21   8       15.19       36.10     13.89 o 
  -7  21   8       13.91       19.78     13.04 o 
  -6  21   8       88.37       99.72      6.84 o 
  -5  21   8       41.86       43.21      6.12 o 
  -4  21   8      118.43      114.69      6.77 o 
  -3  21   8      213.14      196.93      7.33 o 
  -2  21   8       66.28       69.07      5.90 o 
  -1  21   8        6.07        7.62      6.39 o 
   0  21   8        1.13        4.79      6.57 o 
   1  21   8       59.93       58.33      8.08 o 
   2  21   8        6.80       19.67     10.47 o 
  -7  22   8       37.39       39.26      9.97 o 
  -6  22   8       20.05       29.38      7.59 o 
  -5  22   8       45.31       52.02      6.47 o 
  -4  22   8       91.45       99.50      6.76 o 
  -3  22   8       25.13       20.98      5.82 o 
  -2  22   8       23.95       15.65      6.86 o 
  -1  22   8        4.45       12.70      6.99 o 
   0  22   8        1.00        6.18      6.98 o 
   1  22   8        6.83        1.94      9.28 o 
   2  22   8        8.04       17.60     10.69 o 
  -7  23   8       96.04      113.17     11.80 o 
  -6  23   8       22.16       17.37      9.76 o 
  -5  23   8        0.33        8.63      6.22 o 
  -4  23   8       38.06       40.77      8.20 o 
  -3  23   8       81.57       90.56      6.75 o 
  -2  23   8       41.55       61.18      8.15 o 
  -1  23   8        2.71       -6.91      6.91 o 
   0  23   8       20.59       24.58      9.66 o 
   1  23   8        0.43       23.02     10.62 o 
  -6  24   8       47.67       42.79     10.42 o 
  -5  24   8       70.06       80.72      7.23 o 
  -4  24   8        2.36        3.62      6.19 o 
  -3  24   8       19.91       14.19      6.18 o 
  -2  24   8       10.45        3.43      7.01 o 
  -1  24   8        5.05        4.52      9.46 o 
   0  24   8        8.99       -5.03     14.30 o 
   1  24   8        1.06       -3.40     10.90 o 
  -6  25   8        9.30        9.49     10.16 o 
  -5  25   8       42.17       45.86      7.12 o 
  -4  25   8        1.11       -0.77      6.61 o 
  -3  25   8        0.22        1.84      6.61 o 
  -2  25   8        5.22        4.96      9.77 o 
  -1  25   8        4.30       -4.20     10.02 o 
   0  25   8        4.49       -9.53     10.23 o 
  -5  26   8       93.64      100.93      7.86 o 
  -4  26   8      113.03      116.16      9.97 o 
  -3  26   8        1.17       -5.88      7.54 o 
  -2  26   8        6.11       -6.30     12.59 o 
  -1  26   8       37.46       52.60     11.48 o 
  -4  27   8       69.61       64.55      9.12 o 
  -3  27   8       72.20       74.85      8.87 o 
  -2  27   8        0.23       -2.41     10.48 o 
 -11   1   9        1.59       -8.11      9.00 o 
 -10   1   9        4.36       11.56      9.36 o 
  -9   1   9      175.39      191.30      5.76 o 
  -8   1   9       72.50       63.49      5.18 o 
  -7   1   9       20.54       15.36      3.07 o 
  -6   1   9      580.72      604.05      8.69 o 
  -5   1   9     1646.27     1662.32     20.07 o 
  -4   1   9      471.81      493.00     25.03 o 
  -3   1   9       39.64       37.35      2.96 o 
  -2   1   9       65.46       75.76      3.40 o 
  -1   1   9       15.06       17.90      2.64 o 
   0   1   9       40.05       41.99      3.00 o 
   1   1   9       57.04       54.02      6.74 o 
   2   1   9        0.28       15.46      6.80 o 
   3   1   9        4.17        4.39      7.75 o 
   4   1   9        1.53        6.89      9.29 o 
 -11   2   9       26.60       31.76     14.06 o 
 -10   2   9       65.27       75.85      9.15 o 
  -9   2   9        0.94        3.19      3.81 o 
  -8   2   9      223.54      253.06      5.67 o 
  -7   2   9      250.03      253.39      5.29 o 
  -6   2   9      564.09      535.20      7.88 o 
  -5   2   9       27.62       31.00      3.44 o 
  -4   2   9      639.37      655.97     15.73 o 
  -3   2   9      516.83      490.39      7.11 o 
  -2   2   9        2.12        2.57      2.65 o 
  -1   2   9      322.75      352.16      6.77 o 
   0   2   9        2.60        2.08      2.69 o 
   1   2   9      407.38      382.90     11.03 o 
   2   2   9       24.94       27.13     16.55 o 
   3   2   9       10.87        7.50      8.38 o 
   4   2   9       11.06        6.30      9.66 o 
 -11   3   9        3.00        0.00     13.57 o 
 -10   3   9        5.66        2.02      6.96 o 
  -9   3   9       24.91       17.07      3.93 o 
  -8   3   9       95.89       95.41      4.09 o 
  -7   3   9      154.05      157.82      4.14 o 
  -6   3   9      302.15      296.43      6.17 o 
  -5   3   9      201.69      191.75      6.45 o 
  -4   3   9      288.25      296.92      9.25 o 
  -3   3   9      270.20      272.02      4.93 o 
  -2   3   9     1493.87     1554.09     15.28 o 
  -1   3   9      131.31      144.80      4.23 o 
   0   3   9       17.24       14.87      3.30 o 
   1   3   9      195.14      210.72      8.53 o 
   2   3   9        0.01        4.15      8.30 o 
   3   3   9        1.79        7.00     11.38 o 
   4   3   9       14.35       12.91      9.28 o 
 -11   4   9        1.25        9.04     13.90 o 
 -10   4   9        0.46       -1.10      6.99 o 
  -9   4   9        4.85       -0.80      4.18 o 
  -8   4   9       17.59       26.64      3.88 o 
  -7   4   9      292.87      304.29      5.97 o 
  -6   4   9        7.94        9.86      3.59 o 
  -5   4   9        0.54       -2.61      3.67 o 
  -4   4   9      475.78      454.81      9.23 o 
  -3   4   9      420.95      457.28      6.32 o 
  -2   4   9      687.82      737.06      8.56 o 
  -1   4   9      133.12      137.89      4.19 o 
   0   4   9      714.90      743.43      8.79 o 
   1   4   9      194.30      204.14      6.33 o 
   2   4   9       14.43        6.28      6.65 o 
   3   4   9        1.60       -1.37      8.49 o 
   4   4   9        2.45       -5.46      9.39 o 
 -11   5   9        1.65       -9.90      9.90 o 
 -10   5   9        4.18        5.23      7.07 o 
  -9   5   9       52.58       41.46      6.86 o 
  -8   5   9        1.68        2.58      3.67 o 
  -7   5   9        8.66       11.43      3.28 o 
  -6   5   9     1434.41     1407.51     17.75 o 
  -5   5   9     1238.26     1230.00     15.55 o 
  -4   5   9       81.57       90.34      4.98 o 
  -3   5   9      923.43      894.54     10.68 o 
  -2   5   9     1194.11     1201.63     12.36 o 
  -1   5   9      248.67      254.20      5.59 o 
   0   5   9       12.47        8.70      4.03 o 
   1   5   9       55.93       61.08      4.73 o 
   2   5   9        1.07        2.27      6.90 o 
   3   5   9       59.63       63.40     15.36 o 
   4   5   9       36.08       35.52      9.71 o 
 -11   6   9        2.34       10.93     13.72 o 
 -10   6   9        0.55       -6.64      6.68 o 
  -9   6   9        0.13        1.76      6.76 o 
  -8   6   9       20.15       29.85      5.15 o 
  -7   6   9        0.30        2.06      3.23 o 
  -6   6   9      913.96      878.57     13.74 o 
  -5   6   9     1098.21     1098.10     14.34 o 
  -4   6   9      101.12      108.40     10.12 o 
  -3   6   9      309.00      329.10      9.40 o 
  -2   6   9      706.18      759.48      9.59 o 
  -1   6   9       35.70       32.99      2.84 o 
   0   6   9        0.03        1.28      3.84 o 
   1   6   9        5.87       10.11      4.40 o 
   2   6   9       31.35       25.92     10.85 o 
   3   6   9        2.89       10.97      8.15 o 
   4   6   9        5.08       -7.09     13.85 o 
 -10   7   9        2.58       10.27      7.22 o 
  -9   7   9      217.62      237.02     13.68 o 
  -8   7   9      234.91      216.35      6.78 o 
  -7   7   9       84.37       69.04      4.87 o 
  -6   7   9      741.43      773.97     11.71 o 
  -5   7   9     1280.86     1296.89     16.72 o 
  -4   7   9      991.57      996.11     14.90 o 
  -3   7   9      248.43      262.21      7.92 o 
  -2   7   9      323.96      331.60     11.78 o 
  -1   7   9      162.46      168.88      5.21 o 
   0   7   9      116.95      111.65      5.07 o 
   1   7   9        4.34        6.18      4.33 o 
   2   7   9        0.87        5.30      7.42 o 
   3   7   9       37.74       40.66     18.75 o 
   4   7   9        5.29       13.77     11.55 o 
 -10   8   9        1.12       -1.45      7.62 o 
  -9   8   9       14.00       29.85      6.98 o 
  -8   8   9      150.17      181.21      6.03 o 
  -7   8   9        4.45       13.76      4.00 o 
  -6   8   9       96.42      102.81      5.08 o 
  -5   8   9      301.30      295.06      6.91 o 
  -4   8   9       49.64       45.28      3.50 o 
  -3   8   9      583.40      550.68     11.45 o 
  -2   8   9     1867.55     1878.47     22.07 o 
  -1   8   9       14.00       10.68      2.80 o 
   0   8   9        6.04        9.31      7.07 o 
   1   8   9       94.56       78.33      5.23 o 
   2   8   9        3.82       -5.14      6.92 o 
   3   8   9       18.17        5.20     10.26 o 
   4   8   9        4.51        8.26      9.77 o 
 -10   9   9        8.89       19.53      7.44 o 
  -9   9   9       14.83       16.34      9.30 o 
  -8   9   9        8.97       10.09      4.62 o 
  -7   9   9        6.46       12.02      4.10 o 
  -6   9   9        1.99        2.73      4.94 o 
  -5   9   9      116.96      110.71      5.06 o 
  -4   9   9       52.21       65.41      5.17 o 
  -3   9   9       88.02       82.59      6.62 o 
  -2   9   9      429.95      452.19      7.14 o 
  -1   9   9      217.62      251.61      5.30 o 
   0   9   9        0.17        1.64      4.13 o 
   1   9   9       50.39       55.31      6.60 o 
   2   9   9        0.14       -4.65      6.02 o 
   3   9   9        0.27       -8.35      8.54 o 
   4   9   9        0.37        5.50      9.96 o 
 -10  10   9        0.37       -4.47      7.77 o 
  -9  10   9        0.52       11.91      6.84 o 
  -8  10   9       62.79       67.80      5.01 o 
  -7  10   9      184.98      183.61      5.92 o 
  -6  10   9      112.74      123.91      5.82 o 
  -5  10   9       56.03       52.65      4.55 o 
  -4  10   9      566.00      556.25      9.49 o 
  -3  10   9      263.46      288.67      7.79 o 
  -2  10   9      117.22      144.46      5.02 o 
  -1  10   9       16.18       14.28      2.98 o 
   0  10   9      173.36      190.25      7.03 o 
   1  10   9       64.51       72.46      5.38 o 
   2  10   9       30.18       25.70      5.63 o 
   3  10   9       12.14        3.72      8.79 o 
   4  10   9       18.19        9.73      9.96 o 
 -10  11   9       17.81       28.38     14.26 o 
  -9  11   9        2.43        7.62      7.30 o 
  -8  11   9       18.07       19.76      4.86 o 
  -7  11   9        7.01       10.25      4.22 o 
  -6  11   9      356.28      367.81     10.90 o 
  -5  11   9       86.89       81.26      6.02 o 
  -4  11   9        2.50        1.06      3.81 o 
  -3  11   9     1176.04     1106.17     14.87 o 
  -2  11   9     1219.65     1199.72     15.93 o 
  -1  11   9        3.64       -2.72      3.29 o 
   0  11   9      218.52      221.27      9.53 o 
   1  11   9      205.42      198.66      6.85 o 
   2  11   9       38.16       29.87      5.68 o 
   3  11   9        2.55       -5.59      8.63 o 
   4  11   9        0.54        6.32      9.85 o 
 -10  12   9       12.53        7.68      8.69 o 
  -9  12   9       24.49       34.37     10.93 o 
  -8  12   9       18.81       29.40      6.22 o 
  -7  12   9      309.95      261.32     10.24 o 
  -6  12   9      351.45      354.06      8.80 o 
  -5  12   9      132.46      149.26      5.93 o 
  -4  12   9       33.03       35.61      7.03 o 
  -3  12   9        1.18        9.89      4.03 o 
  -2  12   9       15.98       25.13      4.26 o 
  -1  12   9       17.89       18.64      5.52 o 
   0  12   9       41.87       27.79      4.52 o 
   1  12   9       97.55       81.65      9.14 o 
   2  12   9        2.17       -2.56      5.56 o 
   3  12   9        0.02       -3.25      8.46 o 
 -10  13   9        0.25        5.83     12.11 o 
  -9  13   9      164.34      169.88      9.73 o 
  -8  13   9      129.42       96.13      7.77 o 
  -7  13   9       32.03       36.83      5.35 o 
  -6  13   9      224.38      245.31      7.62 o 
  -5  13   9       74.29       87.28      5.35 o 
  -4  13   9      113.59      135.89      5.82 o 
  -3  13   9      228.03      246.93      9.61 o 
  -2  13   9      220.26      233.72      6.64 o 
  -1  13   9      243.93      239.73      8.33 o 
   0  13   9       56.48       53.75      6.72 o 
   1  13   9       78.09       79.79      6.86 o 
   2  13   9        5.82        5.96      5.70 o 
   3  13   9        8.63        9.59      9.03 o 
 -10  14   9        6.05        6.53      8.51 o 
  -9  14   9        1.88       14.90      7.67 o 
  -8  14   9       49.99       71.23      7.44 o 
  -7  14   9      164.97      176.47     10.81 o 
  -6  14   9      160.91      164.30      6.55 o 
  -5  14   9      280.54      278.77     11.31 o 
  -4  14   9        3.89        3.59      4.28 o 
  -3  14   9      197.98      182.44      9.73 o 
  -2  14   9      941.26      916.20     13.50 o 
  -1  14   9        8.29       10.47      5.39 o 
   0  14   9        0.51       -4.78      5.24 o 
   1  14   9       50.49       61.93      6.96 o 
   2  14   9        7.39       16.98      6.94 o 
   3  14   9        2.30       -4.33     11.95 o 
  -9  15   9        1.20        3.10      9.58 o 
  -8  15   9       13.96       10.02     11.36 o 
  -7  15   9       13.76        8.80      5.45 o 
  -6  15   9       10.30        9.98      5.05 o 
  -5  15   9      104.51      102.18      6.70 o 
  -4  15   9      119.21      131.31      6.01 o 
  -3  15   9       98.56       95.30      5.60 o 
  -2  15   9       60.38       79.96     10.57 o 
  -1  15   9      110.00      130.46      6.88 o 
   0  15   9       20.12       21.48      6.24 o 
   1  15   9       21.70       17.90      6.80 o 
   2  15   9       16.96        2.17      6.93 o 
   3  15   9        0.41       -8.06     13.26 o 
  -9  16   9        0.10       -1.96      8.12 o 
  -8  16   9       55.73       56.02      7.79 o 
  -7  16   9      268.40      254.09      9.66 o 
  -6  16   9       83.39       84.04      5.92 o 
  -5  16   9      276.02      252.52      8.30 o 
  -4  16   9      980.51      921.29     13.89 o 
  -3  16   9      375.89      389.49      8.79 o 
  -2  16   9       25.38       34.69      7.13 o 
  -1  16   9       30.84       20.86      6.02 o 
   0  16   9       38.41       41.45      6.73 o 
   1  16   9       79.33      104.26     12.68 o 
   2  16   9       27.26       28.29      7.41 o 
   3  16   9       14.56       27.05     14.16 o 
  -9  17   9       21.88       33.21      8.53 o 
  -8  17   9        0.03        7.27      9.63 o 
  -7  17   9        1.24       -1.64      5.68 o 
  -6  17   9       77.62       83.52      6.10 o 
  -5  17   9        5.57        4.81      5.07 o 
  -4  17   9       15.92       20.96      5.28 o 
  -3  17   9        5.73       12.63      5.11 o 
  -2  17   9      140.37      109.12      8.81 o 
  -1  17   9        2.48        0.57      8.01 o 
   0  17   9        1.36        6.09      6.29 o 
   1  17   9        2.98        1.66     10.11 o 
   2  17   9       22.08       27.51      7.79 o 
  -9  18   9        0.13       -2.06      8.65 o 
  -8  18   9        0.02       -9.71      9.71 o 
  -7  18   9        4.84       -0.01      5.93 o 
  -6  18   9      117.53      118.11      7.86 o 
  -5  18   9       16.36       26.16      5.81 o 
  -4  18   9       10.52        2.94      5.02 o 
  -3  18   9      137.61      159.40      6.70 o 
  -2  18   9        1.03        1.03      5.07 o 
  -1  18   9       35.12       33.79      7.02 o 
   0  18   9        1.84        0.77      6.39 o 
   1  18   9        8.83       29.77      7.15 o 
   2  18   9        0.32       -7.65      7.65 o 
  -8  19   9       25.07       17.39     10.41 o 
  -7  19   9        4.73        1.16      9.23 o 
  -6  19   9      144.67      138.59      8.08 o 
  -5  19   9      170.16      187.09      8.81 o 
  -4  19   9       86.26       96.44      6.20 o 
  -3  19   9       72.49       65.35      5.95 o 
  -2  19   9       20.01       20.27      5.46 o 
  -1  19   9       91.99       76.88      7.20 o 
   0  19   9       94.19       86.47      7.83 o 
   1  19   9       10.29       13.99      7.48 o 
   2  19   9        0.17       -5.09      7.53 o 
  -8  20   9       19.37       14.00     10.15 o 
  -7  20   9        0.59       -3.76      8.91 o 
  -6  20   9       17.27        3.03      6.10 o 
  -5  20   9       95.10       71.18      6.43 o 
  -4  20   9      113.76      112.00      6.76 o 
  -3  20   9       33.20       19.41      5.52 o 
  -2  20   9       28.64       45.38      8.10 o 
  -1  20   9       45.58       24.33      6.68 o 
   0  20   9       19.90        5.47      7.44 o 
   1  20   9       33.47       22.19      7.76 o 
   2  20   9        0.56       -1.60      9.51 o 
  -8  21   9       34.82       27.82     20.15 o 
  -7  21   9       23.53       17.17      9.49 o 
  -6  21   9        1.78        8.83      6.31 o 
  -5  21   9       82.42       74.62      6.50 o 
  -4  21   9       98.09      113.89      9.65 o 
  -3  21   9       31.75       37.06      5.75 o 
  -2  21   9        0.32       -4.69      6.59 o 
  -1  21   9       18.62       32.12     15.23 o 
   0  21   9        0.85        6.42      7.47 o 
   1  21   9        0.89       16.93      7.81 o 
  -7  22   9       45.77       63.59     10.47 o 
  -6  22   9      149.27      144.46      7.68 o 
  -5  22   9        3.97        4.85      6.17 o 
  -4  22   9       39.92       42.21      6.39 o 
  -3  22   9       47.75       59.91      6.30 o 
  -2  22   9       17.07       18.51      6.89 o 
  -1  22   9        1.48       -2.99      7.03 o 
   0  22   9        7.59        8.32      7.72 o 
   1  22   9        0.30        5.35     11.54 o 
  -7  23   9        0.86        0.13      9.85 o 
  -6  23   9       60.97       63.93      7.17 o 
  -5  23   9      106.54      123.02      7.48 o 
  -4  23   9        0.65        8.19      6.75 o 
  -3  23   9       16.05       13.73      6.06 o 
  -2  23   9       28.30       20.52      7.56 o 
  -1  23   9        3.71       -1.41      7.43 o 
   0  23   9        0.60       -3.61      7.82 o 
  -6  24   9        1.80        7.80      7.50 o 
  -5  24   9        0.32       -6.44      6.44 o 
  -4  24   9       41.47       49.97      6.75 o 
  -3  24   9       66.48       79.48      6.82 o 
  -2  24   9        4.46        1.54      7.41 o 
  -1  24   9        3.84        9.83      7.81 o 
   0  24   9       55.87       64.52     11.82 o 
  -6  25   9       50.70       55.62     25.71 o 
  -5  25   9       16.59       19.43     10.94 o 
  -4  25   9       25.78       22.33      6.84 o 
  -3  25   9       25.77       15.09      6.92 o 
  -2  25   9       52.90       48.07     10.78 o 
  -1  25   9       27.07       30.11     10.17 o 
  -5  26   9       26.83       21.42     10.32 o 
  -4  26   9        6.49       14.24      7.01 o 
  -3  26   9        2.70        5.61     13.07 o 
  -2  26   9       20.57       28.18     11.21 o 
 -11   0  10       18.65        7.09      9.36 o 
 -10   0  10       21.39       37.28      9.57 o 
  -9   0  10       29.96       33.81      8.22 o 
  -8   0  10        6.89        7.85      4.59 o 
  -7   0  10        0.63       -2.68      4.89 o 
  -6   0  10       67.40       63.66      5.28 o 
  -5   0  10     1648.17     1552.20     37.82 o 
  -4   0  10      201.14      205.08      6.68 o 
  -3   0  10      747.97      747.40     15.06 o 
  -2   0  10     2866.89     2869.12     46.41 o 
  -1   0  10      402.71      410.04      9.03 o 
   0   0  10      192.84      221.85     14.03 o 
   1   0  10      158.12      179.01     12.95 o 
   2   0  10      372.55      329.77     18.64 o 
   3   0  10       10.02       10.89     13.05 o 
   4   0  10        6.99        7.32     14.95 o 
 -11   1  10        0.21       -1.06      6.57 o 
 -10   1  10        3.36       -2.09      4.68 o 
  -9   1  10        0.39        6.37      3.67 o 
  -8   1  10       47.71       55.23      3.66 o 
  -7   1  10      313.97      307.52      6.14 o 
  -6   1  10        8.42        5.78      3.10 o 
  -5   1  10      169.88      173.09      7.46 o 
  -4   1  10      147.98      146.06      4.42 o 
  -3   1  10      291.35      299.39     13.82 o 
  -2   1  10       21.03       20.15      3.77 o 
  -1   1  10        0.44        5.36      3.22 o 
   0   1  10       35.84       44.51      3.44 o 
   1   1  10      249.16      197.43      9.36 o 
   2   1  10       17.17       26.32      7.98 o 
   3   1  10        6.42        4.03     13.51 o 
   4   1  10        2.38        1.70     34.09 o 
 -11   2  10        3.12        4.32      9.55 o 
 -10   2  10       34.80       48.70      5.51 o 
  -9   2  10      227.92      239.46      7.50 o 
  -8   2  10      258.38      237.68      5.48 o 
  -7   2  10        5.11        6.72      3.67 o 
  -6   2  10      704.69      709.20      8.86 o 
  -5   2  10      608.70      632.43     16.28 o 
  -4   2  10      357.76      370.31      6.54 o 
  -3   2  10      339.91      339.37      5.71 o 
  -2   2  10        1.54        1.45      3.10 o 
  -1   2  10       22.10       23.77      3.05 o 
   0   2  10       34.40       37.81      4.37 o 
   1   2  10       21.11       22.16      7.34 o 
   2   2  10        9.18       11.07      7.72 o 
   3   2  10       14.62       19.68      9.55 o 
   4   2  10        3.96       -3.43      9.87 o 
 -11   3  10       12.04       16.17      9.81 o 
 -10   3  10        1.18        2.83      6.91 o 
  -9   3  10        3.86       14.87      4.03 o 
  -8   3  10      169.34      193.71      5.04 o 
  -7   3  10      443.76      453.10     10.60 o 
  -6   3  10      561.36      558.87      9.71 o 
  -5   3  10      247.34      222.25     11.86 o 
  -4   3  10     1207.28     1192.79     15.41 o 
  -3   3  10      880.80      890.14     10.02 o 
  -2   3  10       29.88       25.17      3.36 o 
  -1   3  10       85.78       88.03      4.10 o 
   0   3  10       23.04       22.09      5.39 o 
   1   3  10        3.61        4.29      6.43 o 
   2   3  10        3.93       -2.72      7.46 o 
   3   3  10        6.04       -1.46      9.08 o 
   4   3  10        4.57       12.94     10.73 o 
 -11   4  10        2.22       -9.72      9.72 o 
 -10   4  10       56.09       76.55      7.79 o 
  -9   4  10       10.76        6.57      5.25 o 
  -8   4  10       94.11       83.99      4.51 o 
  -7   4  10       16.57        7.27      4.25 o 
  -6   4  10       13.73       13.81      4.04 o 
  -5   4  10      129.18      118.08      6.07 o 
  -4   4  10      176.71      176.65      6.99 o 
  -3   4  10        1.57       -1.54      2.74 o 
  -2   4  10       25.05       22.59      3.27 o 
  -1   4  10        6.94        3.73      3.03 o 
   0   4  10        0.31       -1.93      4.99 o 
   1   4  10       25.75       17.59      7.89 o 
   2   4  10        2.20       12.06      7.79 o 
   3   4  10       29.89       43.85     13.03 o 
 -11   5  10       11.68        9.83     10.18 o 
 -10   5  10       41.80       46.17      9.21 o 
  -9   5  10       21.49       25.63      5.68 o 
  -8   5  10       22.72       23.32      7.48 o 
  -7   5  10      218.05      231.54      8.46 o 
  -6   5  10        5.93        9.82      3.80 o 
  -5   5  10       38.28       39.51      4.34 o 
  -4   5  10        2.85        1.07      4.00 o 
  -3   5  10       44.69       61.02      3.27 o 
  -2   5  10      169.96      180.22      5.32 o 
  -1   5  10       39.24       47.17      3.72 o 
   0   5  10      131.27      148.45      7.34 o 
   1   5  10       12.30       10.23      7.18 o 
   2   5  10        0.01       -0.61      7.35 o 
   3   5  10        0.58        5.51      8.81 o 
 -11   6  10        2.84        7.58     10.23 o 
 -10   6  10       23.84       36.89      7.38 o 
  -9   6  10       85.96       93.58      6.32 o 
  -8   6  10       32.88       29.96      6.32 o 
  -7   6  10       20.86       33.04      5.82 o 
  -6   6  10       12.81       16.32      3.57 o 
  -5   6  10      323.44      334.15      6.38 o 
  -4   6  10       80.77       93.06      5.65 o 
  -3   6  10      352.43      375.86      6.36 o 
  -2   6  10      244.42      229.83      5.95 o 
  -1   6  10      137.77      137.81      4.58 o 
   0   6  10       22.66       20.51      4.44 o 
   1   6  10        8.16       12.81      4.89 o 
   2   6  10        7.02       -1.01      8.18 o 
   3   6  10        0.16        3.91      9.21 o 
 -11   7  10        0.21        8.86     14.12 o 
 -10   7  10        7.31       12.54      7.28 o 
  -9   7  10        4.60       10.72      4.99 o 
  -8   7  10       70.62       76.06      5.14 o 
  -7   7  10        6.17        8.35      4.52 o 
  -6   7  10       25.63       29.30      4.50 o 
  -5   7  10      115.52      109.85      4.20 o 
  -4   7  10      183.65      154.93      5.30 o 
  -3   7  10       79.26       80.89      4.45 o 
  -2   7  10        7.43        1.04      2.87 o 
  -1   7  10       17.84       16.67      3.63 o 
   0   7  10       20.38       13.52      4.45 o 
   1   7  10        9.36       11.73      4.86 o 
   2   7  10       30.35       29.62      8.60 o 
   3   7  10        1.39       -6.35     10.31 o 
 -10   8  10        1.57       11.22      7.39 o 
  -9   8  10       18.62       16.27      5.79 o 
  -8   8  10       28.40       27.99      4.70 o 
  -7   8  10       86.89       80.78      6.29 o 
  -6   8  10      163.97      150.25      5.83 o 
  -5   8  10      475.99      467.35      8.84 o 
  -4   8  10        4.92       10.30      3.91 o 
  -3   8  10        0.25        3.03      3.11 o 
  -2   8  10        3.41       -2.25      2.99 o 
  -1   8  10        5.82       12.13      3.15 o 
   0   8  10       19.79       18.39      4.66 o 
   1   8  10       17.86       15.62      5.11 o 
   2   8  10       24.83       26.71      8.62 o 
   3   8  10       16.05       14.35      9.60 o 
 -10   9  10       43.43       42.44      8.25 o 
  -9   9  10        0.76       -3.95      6.64 o 
  -8   9  10      197.27      212.35      6.55 o 
  -7   9  10      710.62      687.28     18.93 o 
  -6   9  10      525.81      477.58      9.37 o 
  -5   9  10      291.94      298.99      7.43 o 
  -4   9  10      530.11      504.99      8.91 o 
  -3   9  10      466.28      461.43      8.86 o 
  -2   9  10       42.73       39.85      3.37 o 
  -1   9  10        3.60        6.04      3.58 o 
   0   9  10       14.63       13.54      4.75 o 
   1   9  10        0.72        1.22      5.04 o 
   2   9  10        4.64       -3.33      7.95 o 
   3   9  10        0.03       -5.00      9.26 o 
 -10  10  10       22.24       24.40      8.26 o 
  -9  10  10        2.02        6.80      7.31 o 
  -8  10  10        6.20        4.91      4.83 o 
  -7  10  10      150.74      139.40      6.35 o 
  -6  10  10        5.71        4.81      5.21 o 
  -5  10  10        1.69       -2.32      4.18 o 
  -4  10  10      114.11      122.99      5.37 o 
  -3  10  10       28.67       30.38      4.23 o 
  -2  10  10       25.18       16.06      4.02 o 
  -1  10  10       27.19       17.99      4.40 o 
   0  10  10       23.13       24.50      4.80 o 
   1  10  10        0.33        1.26      7.26 o 
   2  10  10       46.81       37.08      8.54 o 
   3  10  10        3.87       -4.75      9.38 o 
 -10  11  10       27.94       19.18      8.05 o 
  -9  11  10        6.89        4.75      7.48 o 
  -8  11  10        8.30       22.22      5.05 o 
  -7  11  10      245.43      234.94      9.70 o 
  -6  11  10       16.87       11.53      4.71 o 
  -5  11  10        1.72       -4.15      4.15 o 
  -4  11  10        3.25        2.23      4.27 o 
  -3  11  10      111.29      116.30      6.32 o 
  -2  11  10        4.30       11.54      4.34 o 
  -1  11  10      108.66      125.76      6.68 o 
   0  11  10      260.94      273.45     12.05 o 
   1  11  10        1.58       -1.40      5.27 o 
   2  11  10        0.34       -8.02      8.02 o 
   3  11  10        2.56       18.51     10.05 o 
 -10  12  10        6.43       11.57      8.38 o 
  -9  12  10       65.53       73.29      8.15 o 
  -8  12  10       55.95       55.20      6.34 o 
  -7  12  10       57.80       60.50      5.58 o 
  -6  12  10      173.86      152.20      6.29 o 
  -5  12  10      410.25      398.16      8.85 o 
  -4  12  10       45.15       49.53      9.05 o 
  -3  12  10       10.96        8.33      4.22 o 
  -2  12  10      383.65      393.91     17.31 o 
  -1  12  10      372.15      341.32      9.86 o 
   0  12  10      106.90      108.52      7.07 o 
   1  12  10        0.28        0.10      5.49 o 
   2  12  10        0.12       -5.64      8.34 o 
   3  12  10        3.52       -7.36      9.17 o 
 -10  13  10        0.54        8.39      8.38 o 
  -9  13  10        6.86       13.57      7.49 o 
  -8  13  10       34.03       50.14      6.07 o 
  -7  13  10        9.67        8.61      5.14 o 
  -6  13  10       12.12       11.97      5.17 o 
  -5  13  10      202.43      204.29      6.80 o 
  -4  13  10       10.10        8.57      4.64 o 
  -3  13  10        0.19       -4.34      4.34 o 
  -2  13  10       63.31       67.52      5.32 o 
  -1  13  10        4.68        3.57      5.82 o 
   0  13  10       14.81       21.30      6.25 o 
   1  13  10       10.45        6.18      6.42 o 
   2  13  10        0.77       10.91     12.81 o 
 -10  14  10       14.93        9.43     10.98 o 
  -9  14  10        3.40        1.76      8.02 o 
  -8  14  10       31.14       22.23      6.03 o 
  -7  14  10        7.24       12.23      5.48 o 
  -6  14  10      157.39      165.77      9.75 o 
  -5  14  10      588.06      591.06     16.42 o 
  -4  14  10       21.25       27.19      4.79 o 
  -3  14  10       12.55        6.45      4.78 o 
  -2  14  10      259.14      272.29      9.98 o 
  -1  14  10       96.30      110.33      7.16 o 
   0  14  10       13.49       16.11      6.54 o 
   1  14  10        1.58       -6.67      6.92 o 
   2  14  10       13.65       14.96      9.25 o 
  -9  15  10        0.18       -2.35      8.10 o 
  -8  15  10       38.84       58.17      9.81 o 
  -7  15  10      114.80      124.76      6.72 o 
  -6  15  10       10.56       18.96      5.91 o 
  -5  15  10      103.91       91.24      5.72 o 
  -4  15  10        6.11        5.90      5.09 o 
  -3  15  10        2.80       11.97      4.83 o 
  -2  15  10        8.56       12.57      4.79 o 
  -1  15  10       23.89       33.45      7.72 o 
   0  15  10       41.67       40.74      8.56 o 
   1  15  10        4.31       -0.25      7.09 o 
   2  15  10        3.46        4.46      7.37 o 
  -9  16  10        6.46       10.24     10.32 o 
  -8  16  10        1.91       -1.93      8.98 o 
  -7  16  10       22.17       21.50      5.84 o 
  -6  16  10        5.64        8.03      5.37 o 
  -5  16  10       13.06       12.89      5.31 o 
  -4  16  10      157.46      155.51      6.70 o 
  -3  16  10        2.38        1.99      5.05 o 
  -2  16  10      191.11      160.12      9.19 o 
  -1  16  10       35.08       30.28      7.66 o 
   0  16  10        0.02       -4.14      6.33 o 
   1  16  10        2.00        9.10      9.98 o 
   2  16  10        0.03       -7.42      7.73 o 
  -9  17  10       43.09       52.95     11.46 o 
  -8  17  10       39.83       39.95      9.64 o 
  -7  17  10      160.87      171.86      7.63 o 
  -6  17  10      316.76      322.38     13.97 o 
  -5  17  10      258.46      271.32     10.47 o 
  -4  17  10       32.24       32.22      5.60 o 
  -3  17  10      314.85      350.23      8.74 o 
  -2  17  10       12.60        8.67      8.87 o 
  -1  17  10       17.56       17.34      6.79 o 
   0  17  10        1.13        1.01      6.88 o 
   1  17  10        7.86        3.03      7.41 o 
   2  17  10        5.82       15.77      8.17 o 
  -9  18  10       27.88       29.18     19.66 o 
  -8  18  10       23.14       19.46      9.80 o 
  -7  18  10        8.97        7.56      6.04 o 
  -6  18  10       87.33       78.33      6.59 o 
  -5  18  10      311.18      301.93      8.92 o 
  -4  18  10       65.11       72.23      6.05 o 
  -3  18  10       13.08        7.33      5.34 o 
  -2  18  10       82.47       72.71      7.05 o 
  -1  18  10        2.94       -2.15      6.18 o 
   0  18  10        7.93        3.58      9.43 o 
   1  18  10       11.10       14.48      7.72 o 
  -8  19  10       34.01       31.01     10.24 o 
  -7  19  10       15.49       21.29      8.32 o 
  -6  19  10        0.40        8.29      5.96 o 
  -5  19  10        8.60       10.50      5.70 o 
  -4  19  10        5.05        5.11      5.70 o 
  -3  19  10        0.70       -0.84      5.57 o 
  -2  19  10       13.19       21.24      6.62 o 
  -1  19  10        4.47        5.37      7.13 o 
   0  19  10       29.72       24.92      7.65 o 
   1  19  10       28.49       38.66      7.89 o 
  -8  20  10       20.49       26.61     10.42 o 
  -7  20  10       33.99       27.82      6.74 o 
  -6  20  10        2.38       -6.00      6.00 o 
  -5  20  10       90.47      107.59      7.41 o 
  -4  20  10        8.01       14.67      5.77 o 
  -3  20  10       39.79       29.19      6.00 o 
  -2  20  10       23.50       18.47      7.18 o 
  -1  20  10        4.06        0.50      7.09 o 
   0  20  10        4.70       21.25     11.06 o 
   1  20  10       11.44       17.15      8.10 o 
  -8  21  10       18.18       29.61     11.03 o 
  -7  21  10        4.82        4.94      7.76 o 
  -6  21  10        3.91        6.54      6.53 o 
  -5  21  10       36.89       39.21      6.47 o 
  -4  21  10       73.38       70.78      6.75 o 
  -3  21  10       64.08       71.12      6.65 o 
  -2  21  10        1.19       -6.73      7.15 o 
  -1  21  10       24.80       21.56      7.53 o 
   0  21  10       54.87       58.19     14.43 o 
  -7  22  10        0.71       10.86     10.05 o 
  -6  22  10       16.92       13.53      8.43 o 
  -5  22  10        9.38       10.33      6.41 o 
  -4  22  10        1.72       -3.92      6.28 o 
  -3  22  10        0.24        7.46      6.21 o 
  -2  22  10        2.28       -0.11      6.83 o 
  -1  22  10        4.51       22.50      8.01 o 
   0  22  10        0.21       -6.71      7.81 o 
  -7  23  10       70.68       73.37     15.70 o 
  -6  23  10       12.75        9.56      6.88 o 
  -5  23  10        0.19        1.32      6.55 o 
  -4  23  10       76.18       78.70     11.72 o 
  -3  23  10       81.15       86.65     11.83 o 
  -2  23  10       30.13       41.85      8.22 o 
  -1  23  10        0.03       -7.41      8.17 o 
  -6  24  10       33.34       21.47      6.97 o 
  -5  24  10       20.52       14.12     11.26 o 
  -4  24  10        0.12       -3.89      6.60 o 
  -3  24  10        0.26       -0.98      8.86 o 
  -2  24  10        5.48       -4.36      7.94 o 
  -1  24  10        5.60       -5.29      8.07 o 
  -5  25  10       18.62       25.02      7.13 o 
  -4  25  10        4.86        7.53      7.88 o 
  -3  25  10        0.74       -1.95      7.86 o 
  -2  25  10       12.68       13.42     12.65 o 
 -11   1  11        5.52       27.70      9.66 o 
 -10   1  11       56.17       76.14      4.76 o 
  -9   1  11      102.80      112.74      4.59 o 
  -8   1  11       31.51       29.96      4.29 o 
  -7   1  11       78.06       94.85      4.36 o 
  -6   1  11      106.61       92.76      4.51 o 
  -5   1  11      186.18      205.94      5.66 o 
  -4   1  11       43.09       44.42      3.73 o 
  -3   1  11       78.00       81.79      4.83 o 
  -2   1  11        4.29        0.84      3.14 o 
  -1   1  11       61.48       67.30      3.80 o 
   0   1  11      130.05      118.47      8.54 o 
   1   1  11       45.56       40.14      8.34 o 
   2   1  11        4.57       -1.17      8.79 o 
   3   1  11        5.80       -3.55     11.48 o 
 -11   2  11        7.87       11.45      9.75 o 
 -10   2  11       55.71       62.20      5.43 o 
  -9   2  11       59.46       85.74      4.42 o 
  -8   2  11      177.17      188.69      5.54 o 
  -7   2  11       62.08       75.65      4.32 o 
  -6   2  11      682.75      631.69      9.42 o 
  -5   2  11       18.79       20.18      3.56 o 
  -4   2  11       89.37       86.36      4.25 o 
  -3   2  11      498.70      506.51      8.16 o 
  -2   2  11      276.94      291.05      5.92 o 
  -1   2  11        3.83        3.90      3.29 o 
   0   2  11       37.00       30.76      4.77 o 
   1   2  11       29.53       19.25      8.01 o 
   2   2  11       45.32       50.70      9.65 o 
   3   2  11        9.34        7.67     10.37 o 
 -11   3  11        0.82        2.54     22.87 o 
 -10   3  11       25.51       36.22      5.71 o 
  -9   3  11        0.51        9.57      4.89 o 
  -8   3  11       12.15       17.72      4.93 o 
  -7   3  11      315.24      292.92      7.45 o 
  -6   3  11        8.92       10.48      3.70 o 
  -5   3  11       26.66       40.46      4.78 o 
  -4   3  11        1.49       -1.93      3.10 o 
  -3   3  11       42.87       46.32      3.70 o 
  -2   3  11       88.78       95.79      4.28 o 
  -1   3  11        2.36        1.37      3.36 o 
   0   3  11       13.18       10.89      4.82 o 
   1   3  11       86.70       78.36      8.61 o 
   2   3  11        0.24       -5.71      8.40 o 
   3   3  11        3.23        9.35     16.01 o 
 -11   4  11       12.38       29.32     10.17 o 
 -10   4  11        8.02       -6.82      6.82 o 
  -9   4  11        0.14        0.05      5.44 o 
  -8   4  11      166.70      178.46      6.82 o 
  -7   4  11      305.15      309.50      9.79 o 
  -6   4  11        1.51        8.35      4.24 o 
  -5   4  11      190.39      179.16      7.81 o 
  -4   4  11      491.08      491.23      7.16 o 
  -3   4  11      184.06      196.59      4.93 o 
  -2   4  11       90.94       93.94      4.97 o 
  -1   4  11      187.90      196.78      5.89 o 
   0   4  11       90.87       85.46      5.47 o 
   1   4  11        7.28        0.86     11.13 o 
   2   4  11       10.20       13.30      9.01 o 
   3   4  11        1.42        6.80      9.75 o 
 -11   5  11        3.40        7.30      8.07 o 
 -10   5  11        0.95        4.18      7.42 o 
  -9   5  11       19.38       20.42      5.91 o 
  -8   5  11        0.36        5.61      5.89 o 
  -7   5  11       52.11       60.22      6.20 o 
  -6   5  11      449.56      410.14      7.54 o 
  -5   5  11       10.03       10.99      3.44 o 
  -4   5  11      344.19      332.57      6.21 o 
  -3   5  11      880.95      854.10     10.08 o 
  -2   5  11       56.67       58.01      4.07 o 
  -1   5  11        1.64        8.38      3.42 o 
   0   5  11        2.41        7.70      4.69 o 
   1   5  11       39.16       48.20     12.82 o 
   2   5  11        7.39       16.40      9.11 o 
   3   5  11       11.72       16.14     11.52 o 
 -11   6  11        4.04        4.77      8.31 o 
 -10   6  11       12.97        6.40      7.37 o 
  -9   6  11       83.14       81.15      5.62 o 
  -8   6  11       15.99       11.76      5.40 o 
  -7   6  11        1.81        0.03      4.80 o 
  -6   6  11        6.49        7.44      4.54 o 
  -5   6  11       16.24        3.72      3.67 o 
  -4   6  11      177.49      182.45      4.84 o 
  -3   6  11        1.93        7.00      3.22 o 
  -2   6  11       48.61       48.32      3.99 o 
  -1   6  11        3.41       -0.36      7.53 o 
   0   6  11       61.74       62.69      5.45 o 
   1   6  11       40.33       40.02     11.15 o 
   2   6  11        4.34        5.68      9.02 o 
   3   6  11        0.13       -8.67      9.57 o 
 -11   7  11        0.01        9.89     15.55 o 
 -10   7  11       10.19        5.75      7.14 o 
  -9   7  11      139.04      141.74      6.50 o 
  -8   7  11       85.93       77.27      6.00 o 
  -7   7  11       49.88       49.01      5.15 o 
  -6   7  11      194.39      191.00     10.41 o 
  -5   7  11      560.85      567.67     12.23 o 
  -4   7  11      290.94      288.26      6.38 o 
  -3   7  11       26.72       30.08      3.32 o 
  -2   7  11      184.19      172.81      5.68 o 
  -1   7  11       70.60       72.09      5.16 o 
   0   7  11        2.89        0.05      5.27 o 
   1   7  11        3.99       23.52     14.65 o 
   2   7  11        2.03       13.81     13.29 o 
   3   7  11        0.01       -1.68      9.65 o 
 -10   8  11        0.71        4.90      7.40 o 
  -9   8  11        5.17        3.44      5.21 o 
  -8   8  11       38.28       48.77      7.01 o 
  -7   8  11       15.85       21.52      5.09 o 
  -6   8  11      100.47       99.30      6.55 o 
  -5   8  11       18.75       17.88      4.45 o 
  -4   8  11       82.56       77.64      4.98 o 
  -3   8  11        1.40       -1.26      3.16 o 
  -2   8  11       34.94       36.19      3.93 o 
  -1   8  11       96.32       85.01      7.44 o 
   0   8  11        1.27        0.26      4.90 o 
   1   8  11       17.58       19.29     10.63 o 
   2   8  11        3.66        0.05     13.13 o 
 -10   9  11       14.87       27.87      8.66 o 
  -9   9  11       15.36       24.95      5.50 o 
  -8   9  11        7.20        7.35      5.40 o 
  -7   9  11        0.13        1.21      4.92 o 
  -6   9  11      130.24      145.19      6.31 o 
  -5   9  11        8.44       10.70      4.78 o 
  -4   9  11        2.85        4.33      4.34 o 
  -3   9  11        9.92       11.23      4.43 o 
  -2   9  11        7.96       13.55      3.53 o 
  -1   9  11       20.75       14.71      4.57 o 
   0   9  11       27.26       24.85      5.26 o 
   1   9  11       25.89       22.66      8.04 o 
   2   9  11        2.89       -5.11     10.69 o 
 -10  10  11        0.32      -10.30     10.70 o 
  -9  10  11        0.25        4.78      5.95 o 
  -8  10  11       64.16       67.16      7.02 o 
  -7  10  11      105.10      107.45      6.70 o 
  -6  10  11        5.41       19.76      5.03 o 
  -5  10  11       37.80       44.01      4.87 o 
  -4  10  11      325.20      321.76     15.98 o 
  -3  10  11      322.63      343.29      8.98 o 
  -2  10  11        5.03        4.74      3.94 o 
  -1  10  11       81.66       79.85      5.34 o 
   0  10  11      101.81      107.59      6.21 o 
   1  10  11        9.71        9.63      7.21 o 
   2  10  11        1.15       20.80      9.45 o 
 -10  11  11       12.32       19.59     10.57 o 
  -9  11  11       32.64       42.88      7.34 o 
  -8  11  11       11.46       14.51      5.77 o 
  -7  11  11        0.88        3.24      5.22 o 
  -6  11  11      493.79      493.75     10.02 o 
  -5  11  11      281.92      271.30      8.30 o 
  -4  11  11        2.20       -2.43      4.53 o 
  -3  11  11      160.64      144.35      6.16 o 
  -2  11  11       51.84       46.81      4.56 o 
  -1  11  11        3.15       16.08      6.23 o 
   0  11  11       10.55        4.88      6.29 o 
   1  11  11       43.83       50.21      6.30 o 
   2  11  11        1.30        8.25      9.14 o 
 -10  12  11        0.28        2.30      8.34 o 
  -9  12  11       37.51       34.74     10.17 o 
  -8  12  11        2.14       -5.55      5.55 o 
  -7  12  11       84.08       73.63      5.84 o 
  -6  12  11      207.84      222.53      7.46 o 
  -5  12  11       20.87       17.15      5.19 o 
  -4  12  11       29.07       37.63      5.14 o 
  -3  12  11      112.98      141.14      6.19 o 
  -2  12  11      361.37      384.66      7.87 o 
  -1  12  11      123.63      104.46      7.44 o 
   0  12  11        0.44       -1.48      6.46 o 
   1  12  11        6.04       13.94      7.16 o 
   2  12  11       25.26        5.08     13.62 o 
 -10  13  11        3.19       21.26      9.64 o 
  -9  13  11       93.72       84.78     11.00 o 
  -8  13  11        4.26        2.45      5.77 o 
  -7  13  11        6.64        9.93      5.53 o 
  -6  13  11      314.04      291.42      9.44 o 
  -5  13  11       73.31       79.31      5.94 o 
  -4  13  11      110.23      116.87      6.23 o 
  -3  13  11      192.40      181.85      6.65 o 
  -2  13  11        3.54        5.50      4.96 o 
  -1  13  11        4.31        3.70      6.08 o 
   0  13  11        4.74       11.28      6.98 o 
   1  13  11        1.11       -2.06      7.35 o 
   2  13  11       40.13       81.45     15.50 o 
  -9  14  11        0.24      -11.01     11.01 o 
  -8  14  11       38.17       23.14      6.14 o 
  -7  14  11      134.60      121.46      6.80 o 
  -6  14  11       33.59       39.60      5.65 o 
  -5  14  11        0.84        8.35      5.00 o 
  -4  14  11      257.21      227.24      9.45 o 
  -3  14  11       76.97       54.08      5.51 o 
  -2  14  11       81.42       70.60      7.00 o 
  -1  14  11       59.07       57.41      7.29 o 
   0  14  11       16.92        6.59      6.85 o 
   1  14  11        0.10        5.88      7.53 o 
   2  14  11        0.01        7.52     13.70 o 
  -9  15  11        6.28        6.70      9.80 o 
  -8  15  11       13.12       13.73      6.10 o 
  -7  15  11        8.44       13.54      6.00 o 
  -6  15  11        0.40       -6.27      6.27 o 
  -5  15  11       13.52       11.20      5.32 o 
  -4  15  11       22.24       30.82      5.42 o 
  -3  15  11       41.30       38.13      5.47 o 
  -2  15  11        1.97       10.41      6.41 o 
  -1  15  11        1.18        4.60      6.57 o 
   0  15  11        0.51        1.04      6.71 o 
   1  15  11        4.37       -2.81      7.91 o 
  -9  16  11        9.01       24.67     10.90 o 
  -8  16  11       28.59       31.99      8.27 o 
  -7  16  11       50.64       55.96      6.39 o 
  -6  16  11       17.26       10.00      8.06 o 
  -5  16  11       33.62       22.64      5.71 o 
  -4  16  11       58.84       48.36      5.77 o 
  -3  16  11        5.64       10.23      5.22 o 
  -2  16  11        1.56        2.79      6.56 o 
  -1  16  11       62.34       62.78      7.63 o 
   0  16  11       40.29       48.76      7.41 o 
   1  16  11       17.06       22.74      8.11 o 
  -9  17  11       32.14       38.19     11.31 o 
  -8  17  11        2.06       -6.52      6.52 o 
  -7  17  11       25.54       29.98      6.46 o 
  -6  17  11      137.45      135.12      7.24 o 
  -5  17  11        4.37        2.52      6.64 o 
  -4  17  11       51.73       53.01      5.91 o 
  -3  17  11        0.62        7.10      7.03 o 
  -2  17  11        0.43       -2.26      6.93 o 
  -1  17  11        3.01       -5.39      7.75 o 
   0  17  11        0.12       -1.33      7.23 o 
   1  17  11        0.21       -7.76      7.76 o 
  -8  18  11        6.02        2.16     11.22 o 
  -7  18  11       11.06       11.74      6.53 o 
  -6  18  11       65.38       65.93      6.83 o 
  -5  18  11       12.96       14.13      5.86 o 
  -4  18  11        6.11       19.64      6.67 o 
  -3  18  11       26.02       44.25      5.98 o 
  -2  18  11       19.36       17.69      6.90 o 
  -1  18  11       13.49       17.73      7.53 o 
   0  18  11        4.43        6.31      7.56 o 
  -8  19  11       29.47       29.21     10.22 o 
  -7  19  11       55.05       45.58      6.91 o 
  -6  19  11       19.05       27.05      6.60 o 
  -5  19  11       24.07       22.27      7.41 o 
  -4  19  11       73.00       69.17      6.47 o 
  -3  19  11       44.94       40.18      6.13 o 
  -2  19  11       53.91       69.28      7.72 o 
  -1  19  11       40.26       32.55      7.70 o 
   0  19  11        0.55      -12.25     12.63 o 
  -8  20  11        1.91        6.68     10.16 o 
  -7  20  11        0.15        1.67      6.90 o 
  -6  20  11        0.97       -6.10      6.10 o 
  -5  20  11       18.26       11.98      6.47 o 
  -4  20  11       58.62       42.61      6.50 o 
  -3  20  11       38.96       20.92      7.31 o 
  -2  20  11        1.25       -5.95      7.38 o 
  -1  20  11        8.37       10.78      7.77 o 
   0  20  11        1.63       -8.04      8.04 o 
  -7  21  11       11.50        1.57      6.92 o 
  -6  21  11        3.19       -3.04      6.56 o 
  -5  21  11       59.73       59.01      6.94 o 
  -4  21  11       52.33       40.96      6.82 o 
  -3  21  11        4.50        9.43      9.77 o 
  -2  21  11        0.10        1.27      7.54 o 
  -1  21  11       24.63       13.33     10.06 o 
  -7  22  11       70.28       74.31      7.87 o 
  -6  22  11       66.27       72.39      9.02 o 
  -5  22  11       13.56        4.21      7.50 o 
  -4  22  11       19.39        7.86      6.74 o 
  -3  22  11        2.93        2.61      7.38 o 
  -2  22  11       14.58       21.46     14.96 o 
  -1  22  11       13.22        6.59      8.44 o 
  -6  23  11        2.62        6.36      6.91 o 
  -5  23  11        2.12        6.24      7.26 o 
  -4  23  11       13.11       13.83      6.82 o 
  -3  23  11        0.24       -0.55      7.98 o 
  -2  23  11        7.95       -4.28      7.81 o 
  -5  24  11        0.05        1.42      6.98 o 
  -4  24  11        4.62        3.28      6.93 o 
  -3  24  11       12.56       19.27      9.70 o 
 -10   0  12       15.15       11.04      7.29 o 
  -9   0  12      105.23      111.53      8.82 o 
  -8   0  12      156.11      139.02      7.66 o 
  -7   0  12        1.75        4.47      5.58 o 
  -6   0  12       45.00       31.31      9.33 o 
  -5   0  12     1008.35      978.38     19.80 o 
  -4   0  12       14.79        9.05      6.18 o 
  -3   0  12        0.49       -2.00      4.89 o 
  -2   0  12       23.79       20.58      5.34 o 
  -1   0  12        1.04       -2.40      6.35 o 
   0   0  12        6.05       -0.51      9.78 o 
   1   0  12       58.86       57.16     12.48 o 
   2   0  12        3.02       -5.23     12.77 o 
 -11   1  12        1.71       -4.89     16.06 o 
 -10   1  12        0.04        6.15      5.11 o 
  -9   1  12        1.75        7.36      4.55 o 
  -8   1  12       22.23       24.66      4.37 o 
  -7   1  12        1.59        2.81      3.99 o 
  -6   1  12      104.16      107.51      4.92 o 
  -5   1  12        0.44       -1.63      3.89 o 
  -4   1  12       84.66       78.96      4.52 o 
  -3   1  12       22.90       21.31      3.66 o 
  -2   1  12      297.27      322.57      6.53 o 
  -1   1  12       35.53       39.54      4.09 o 
   0   1  12        7.14        3.16      7.68 o 
   1   1  12        2.99        8.11      8.74 o 
   2   1  12        9.53       14.96     10.13 o 
 -11   2  12        0.03       -2.78      6.81 o 
 -10   2  12       12.02       14.36      5.67 o 
  -9   2  12       30.78       42.77      4.93 o 
  -8   2  12        8.42       12.44      4.62 o 
  -7   2  12       69.47       58.42      4.78 o 
  -6   2  12      248.59      265.16      6.72 o 
  -5   2  12        1.84        2.74      3.97 o 
  -4   2  12       28.77       27.95      4.02 o 
  -3   2  12       38.52       37.20      5.11 o 
  -2   2  12      155.97      166.55      4.89 o 
  -1   2  12        9.04       10.10      4.63 o 
   0   2  12        0.41        7.00      7.46 o 
   1   2  12       11.88       19.89      8.42 o 
   2   2  12        9.97       11.40      9.91 o 
 -11   3  12        1.91       -3.91      6.75 o 
 -10   3  12        1.16       -0.59      6.95 o 
  -9   3  12        0.20        5.68      5.71 o 
  -8   3  12      111.36      113.11      5.69 o 
  -7   3  12      240.26      235.36      6.72 o 
  -6   3  12        0.57        0.01      4.10 o 
  -5   3  12      323.65      295.31      6.24 o 
  -4   3  12       37.59       34.87      4.14 o 
  -3   3  12        7.48        9.30      3.92 o 
  -2   3  12      157.84      148.40      4.79 o 
  -1   3  12       11.52       10.91      4.93 o 
   0   3  12       12.09       10.30      7.71 o 
   1   3  12       15.40       22.52      8.61 o 
   2   3  12        1.59        3.20      9.38 o 
 -11   4  12       13.98        6.52      6.98 o 
 -10   4  12       15.06       21.20      5.81 o 
  -9   4  12       39.99       34.85      7.37 o 
  -8   4  12        0.72       -6.28      6.28 o 
  -7   4  12       22.98       26.84      4.38 o 
  -6   4  12       37.80       32.74      3.99 o 
  -5   4  12      347.71      330.20      7.85 o 
  -4   4  12       83.60       79.21      4.45 o 
  -3   4  12        0.14       -0.86      3.73 o 
  -2   4  12      121.10      124.14      4.66 o 
  -1   4  12       64.34       68.98      5.79 o 
   0   4  12        0.42        0.53      7.62 o 
   1   4  12        2.37       -4.36     11.96 o 
   2   4  12        2.91        6.15      9.81 o 
 -11   5  12       15.69       19.79      7.34 o 
 -10   5  12        4.26        2.97      6.76 o 
  -9   5  12       14.80       17.83      7.58 o 
  -8   5  12       57.17       62.70      7.16 o 
  -7   5  12       59.87       53.56      5.51 o 
  -6   5  12      188.30      180.45      5.77 o 
  -5   5  12      166.32      165.96      4.94 o 
  -4   5  12       30.81       29.20      3.69 o 
  -3   5  12      290.63      290.06      8.95 o 
  -2   5  12      546.19      569.38     10.28 o 
  -1   5  12        2.93        5.79      4.96 o 
   0   5  12       12.95       21.55      7.99 o 
   1   5  12        0.23        7.96      8.49 o 
   2   5  12        7.23        5.52     10.16 o 
 -11   6  12        6.41       10.18      8.33 o 
 -10   6  12        7.98        6.21      6.36 o 
  -9   6  12       37.58       46.76      6.30 o 
  -8   6  12       24.28       18.40      5.71 o 
  -7   6  12       41.64       40.04      5.51 o 
  -6   6  12      340.73      337.57      9.24 o 
  -5   6  12      572.22      531.37      9.05 o 
  -4   6  12       18.31       12.11      3.51 o 
  -3   6  12        2.56       -1.19      3.46 o 
  -2   6  12      301.61      302.81      7.03 o 
  -1   6  12       50.47       42.17      5.91 o 
   0   6  12        1.27       -1.04      5.39 o 
   1   6  12        2.80       11.75      8.87 o 
   2   6  12        1.04       -0.46      9.92 o 
 -10   7  12       25.14       33.24      7.87 o 
  -9   7  12        3.23        2.49      5.99 o 
  -8   7  12        4.00        4.39      5.41 o 
  -7   7  12        0.71       -1.54      5.03 o 
  -6   7  12        0.89       -1.06      4.86 o 
  -5   7  12       13.70       16.30      4.84 o 
  -4   7  12        3.57       -3.93      3.93 o 
  -3   7  12       22.85       24.22      3.80 o 
  -2   7  12       39.11       42.19      4.41 o 
  -1   7  12        0.44       -4.93      4.93 o 
   0   7  12        6.56       -1.76      5.43 o 
   1   7  12        0.14       15.53      8.60 o 
   2   7  12        4.82       10.36     13.98 o 
 -10   8  12        7.57       15.01     13.32 o 
  -9   8  12       14.54       23.21      6.30 o 
  -8   8  12       26.97       24.49      5.72 o 
  -7   8  12        8.80        6.78      5.22 o 
  -6   8  12        1.19       -4.36      4.96 o 
  -5   8  12        2.23       -4.51      4.51 o 
  -4   8  12        9.39        1.73      4.08 o 
  -3   8  12       19.75       20.78      4.33 o 
  -2   8  12       70.52       86.47      6.03 o 
  -1   8  12        0.68        8.28      5.13 o 
   0   8  12        1.08        5.85      5.68 o 
   1   8  12        9.26        5.18      9.00 o 
   2   8  12        8.47       10.15     10.01 o 
 -10   9  12        8.59        3.94      9.51 o 
  -9   9  12       46.54       57.59      7.38 o 
  -8   9  12      243.75      257.62     17.42 o 
  -7   9  12       69.44       76.36      6.12 o 
  -6   9  12        6.22        8.85      5.07 o 
  -5   9  12       89.56       67.66      5.51 o 
  -4   9  12       62.15       59.71      6.68 o 
  -3   9  12      122.68      105.82      5.11 o 
  -2   9  12      104.55      114.46      6.08 o 
  -1   9  12       38.15       42.38      5.42 o 
   0   9  12       13.84       20.74      5.81 o 
   1   9  12       44.40       33.92     14.69 o 
   2   9  12       43.50       36.77     11.08 o 
 -10  10  12        3.21       -5.83     24.00 o 
  -9  10  12        2.32       14.37      6.41 o 
  -8  10  12       20.68        9.07      5.80 o 
  -7  10  12      145.52      150.19      6.99 o 
  -6  10  12        0.31        9.00      5.70 o 
  -5  10  12       16.96       19.24      5.17 o 
  -4  10  12        0.15       -2.71      4.54 o 
  -3  10  12        2.92        2.92      4.28 o 
  -2  10  12        0.19        1.01      5.86 o 
  -1  10  12       27.51       24.88      6.69 o 
   0  10  12       49.48       39.52      8.20 o 
   1  10  12        1.82       -9.41     13.95 o 
 -10  11  12       23.53       47.26     12.36 o 
  -9  11  12        0.25       -6.82      6.82 o 
  -8  11  12        0.99       10.13      6.02 o 
  -7  11  12       85.17       91.87      6.62 o 
  -6  11  12        1.80        2.05      5.32 o 
  -5  11  12        1.11       -3.75      5.06 o 
  -4  11  12        4.62        5.98      5.07 o 
  -3  11  12        1.05        5.50      4.39 o 
  -2  11  12        0.10        9.80      6.15 o 
  -1  11  12        2.03        9.27      8.16 o 
   0  11  12        4.73        3.24      9.78 o 
   1  11  12       62.74       61.08     14.51 o 
 -10  12  12       15.67       15.91     10.72 o 
  -9  12  12        4.33        1.57      6.44 o 
  -8  12  12        3.00       -0.47      5.99 o 
  -7  12  12        5.69        1.38      5.60 o 
  -6  12  12       26.34       31.85      5.88 o 
  -5  12  12       15.47       15.31      5.18 o 
  -4  12  12        1.28       -1.48      5.02 o 
  -3  12  12        5.63        2.83      5.01 o 
  -2  12  12      120.85      119.32     12.53 o 
  -1  12  12        9.66        7.57      6.61 o 
   0  12  12       43.21       43.59      7.52 o 
   1  12  12       83.75       84.98     14.11 o 
 -10  13  12        0.51        2.72     10.93 o 
  -9  13  12        0.58       -7.53      7.53 o 
  -8  13  12        0.31        0.37      5.85 o 
  -7  13  12        4.16       10.67      5.57 o 
  -6  13  12       13.18        3.85      5.74 o 
  -5  13  12        2.84        6.05      5.33 o 
  -4  13  12       11.26        7.67      5.17 o 
  -3  13  12        2.56       -0.20      5.29 o 
  -2  13  12        0.41       -4.91      6.60 o 
  -1  13  12        0.06       -0.37      6.79 o 
   0  13  12       10.21       -0.10      7.20 o 
   1  13  12        5.19       14.81     13.73 o 
  -9  14  12       53.09       56.01      8.07 o 
  -8  14  12       87.27       86.70      7.14 o 
  -7  14  12        9.05       12.06      5.77 o 
  -6  14  12       65.86       72.40      7.73 o 
  -5  14  12      128.56      146.28      7.01 o 
  -4  14  12        2.59        2.56      5.36 o 
  -3  14  12       12.23       14.15      5.80 o 
  -2  14  12        3.73        3.43     11.35 o 
  -1  14  12       36.05       39.24      7.53 o 
   0  14  12       20.84       16.78      8.50 o 
   1  14  12        0.09        0.79     12.57 o 
  -9  15  12        0.50       -1.09      9.80 o 
  -8  15  12       65.08       75.31      7.17 o 
  -7  15  12       69.16       72.94      6.72 o 
  -6  15  12        6.45       11.65      8.01 o 
  -5  15  12       65.91       61.53      6.45 o 
  -4  15  12       44.59       28.84      5.68 o 
  -3  15  12        7.62        2.63      5.26 o 
  -2  15  12       84.92       74.26      9.16 o 
  -1  15  12        0.65       -6.72      6.72 o 
   0  15  12        6.40       -1.46      7.64 o 
  -9  16  12        3.54        0.69     14.68 o 
  -8  16  12        0.27        5.84      6.60 o 
  -7  16  12       25.96       20.19      6.55 o 
  -6  16  12        2.67       11.39      6.10 o 
  -5  16  12       17.70       23.61      6.04 o 
  -4  16  12       38.22       40.45      7.77 o 
  -3  16  12       28.31       31.34      5.95 o 
  -2  16  12        4.03        7.56      6.89 o 
  -1  16  12        9.23        4.25      7.06 o 
   0  16  12        0.01        7.42      8.00 o 
  -9  17  12       36.18       74.99     16.76 o 
  -8  17  12        4.26       -5.75      6.72 o 
  -7  17  12       25.28       13.50      6.51 o 
  -6  17  12        2.21        2.00      6.14 o 
  -5  17  12       25.03       19.59      6.25 o 
  -4  17  12      148.00      141.78      7.43 o 
  -3  17  12      138.71      141.68      8.41 o 
  -2  17  12       21.48       16.04      9.34 o 
  -1  17  12        1.54        7.58      7.72 o 
   0  17  12        1.45        6.94      8.22 o 
  -8  18  12        6.22        4.38      6.74 o 
  -7  18  12        8.56        9.49      6.67 o 
  -6  18  12       59.63       60.63      6.85 o 
  -5  18  12      162.14      162.47      7.80 o 
  -4  18  12        2.63        5.01      6.76 o 
  -3  18  12       29.21        9.34      7.31 o 
  -2  18  12       35.43       32.74      7.74 o 
  -1  18  12        3.21       -5.38      7.94 o 
  -8  19  12       15.48        9.95     10.88 o 
  -7  19  12        1.41        5.45      6.66 o 
  -6  19  12       48.65       52.94      7.03 o 
  -5  19  12      113.55      106.27      7.50 o 
  -4  19  12        2.90       -0.27      6.05 o 
  -3  19  12        2.26        5.89      7.66 o 
  -2  19  12       11.63        1.20      7.76 o 
  -1  19  12        0.03       -7.39      7.39 o 
  -7  20  12        1.50        8.85      7.51 o 
  -6  20  12       76.20       70.98      7.35 o 
  -5  20  12      131.09      134.62      8.74 o 
  -4  20  12        0.70       -7.51      7.51 o 
  -3  20  12        0.39        5.05     10.96 o 
  -2  20  12        1.57        9.61      7.84 o 
  -1  20  12        1.19        1.68      8.23 o 
  -7  21  12        0.96        4.39      7.33 o 
  -6  21  12        0.75       -1.82      8.92 o 
  -5  21  12        1.45       12.45      6.80 o 
  -4  21  12        0.77        3.24      6.45 o 
  -3  21  12        3.42       -2.51      9.30 o 
  -2  21  12        1.67       10.82      8.32 o 
  -6  22  12        0.01       -5.25      6.83 o 
  -5  22  12       28.15       18.03      7.11 o 
  -4  22  12        3.82        0.92      6.73 o 
  -3  22  12        1.69       -6.88      8.19 o 
 -11   1  13        2.01        6.36      8.18 o 
 -10   1  13        6.55       14.93      5.77 o 
  -9   1  13        6.05       17.83      4.79 o 
  -8   1  13        0.44        9.84      4.46 o 
  -7   1  13       56.78       57.64      5.10 o 
  -6   1  13       58.47       50.86      6.55 o 
  -5   1  13      128.67      144.13      6.05 o 
  -4   1  13        7.29        2.34      3.99 o 
  -3   1  13      113.33      106.17      5.22 o 
  -2   1  13       29.39       33.97      4.24 o 
  -1   1  13        0.93       -7.41      7.41 o 
   0   1  13        7.78        9.22      8.54 o 
   1   1  13        2.81       16.50      9.75 o 
 -11   2  13        4.26        6.31      8.23 o 
 -10   2  13       44.88       42.35      6.93 o 
  -9   2  13       38.08       40.57      6.40 o 
  -8   2  13       72.16       79.55      5.64 o 
  -7   2  13       18.13       10.83      4.58 o 
  -6   2  13       30.10       29.71      4.50 o 
  -5   2  13        1.13       -3.57      4.21 o 
  -4   2  13      125.88      114.67      5.11 o 
  -3   2  13      175.70      163.35      5.12 o 
  -2   2  13       33.41       28.61      4.11 o 
  -1   2  13        6.62        8.44     10.43 o 
   0   2  13        0.61        5.57      8.08 o 
   1   2  13       27.60       28.43      9.42 o 
 -11   3  13        0.02       -1.84      9.04 o 
 -10   3  13        2.57        7.03      6.65 o 
  -9   3  13      101.32      112.48      7.26 o 
  -8   3  13       25.46       24.31      6.04 o 
  -7   3  13        9.95       11.48      4.49 o 
  -6   3  13      121.55      126.40      5.05 o 
  -5   3  13        0.11        2.07      4.12 o 
  -4   3  13       11.45        4.88      4.22 o 
  -3   3  13       63.86       49.97      4.20 o 
  -2   3  13        1.28        0.75      4.28 o 
  -1   3  13       23.50       28.54      6.08 o 
   0   3  13       11.04       17.55      8.70 o 
   1   3  13        3.88        1.59      8.71 o 
 -11   4  13       16.20       20.90      8.44 o 
 -10   4  13        0.59       10.23      6.68 o 
  -9   4  13       10.90       11.73      6.00 o 
  -8   4  13      142.90      150.78      7.35 o 
  -7   4  13      181.42      176.70      6.36 o 
  -6   4  13       36.57       37.39      4.22 o 
  -5   4  13       69.91       69.40      4.36 o 
  -4   4  13       75.16       76.32      4.83 o 
  -3   4  13        2.57        2.04      4.25 o 
  -2   4  13        0.65       -3.97      3.97 o 
  -1   4  13       79.11       86.78      6.17 o 
   0   4  13        2.58       -2.90      8.45 o 
   1   4  13        0.16        8.10     21.82 o 
 -10   5  13       57.73       74.44      7.03 o 
  -9   5  13       45.44       51.81      5.93 o 
  -8   5  13       22.30       17.49      5.32 o 
  -7   5  13        0.97       -0.45      4.60 o 
  -6   5  13      138.39      125.38      5.67 o 
  -5   5  13        3.34        7.99      3.79 o 
  -4   5  13       46.17       52.05      5.24 o 
  -3   5  13       61.55       72.28      5.35 o 
  -2   5  13       98.52      100.47      4.83 o 
  -1   5  13        2.76        4.33      5.75 o 
   0   5  13       11.48        7.39      8.72 o 
   1   5  13        1.73        7.69      9.79 o 
 -10   6  13        1.08        1.39      8.67 o 
  -9   6  13       55.83       52.50      6.57 o 
  -8   6  13        7.78       10.47      5.59 o 
  -7   6  13       16.84       10.40      4.73 o 
  -6   6  13        0.48       -4.44      4.44 o 
  -5   6  13        9.27        4.25      4.38 o 
  -4   6  13      116.88      108.99      4.83 o 
  -3   6  13      171.86      166.36      5.84 o 
  -2   6  13       48.48       47.69      5.44 o 
  -1   6  13        1.01       -3.91      5.43 o 
   0   6  13       13.40       10.72      8.75 o 
   1   6  13        3.06       -9.05      9.05 o 
 -10   7  13        0.64       -4.07      6.51 o 
  -9   7  13       19.91       20.02      6.30 o 
  -8   7  13        4.59       -1.73      5.66 o 
  -7   7  13       10.36       12.09      5.30 o 
  -6   7  13        8.60        9.59      4.68 o 
  -5   7  13       24.88       28.90      4.75 o 
  -4   7  13        0.65        8.08      4.50 o 
  -3   7  13        1.86       -1.38      5.03 o 
  -2   7  13        0.36       -5.18      5.18 o 
  -1   7  13       24.12       25.24      5.75 o 
   0   7  13        9.74        0.77      8.92 o 
   1   7  13       18.77       27.66     10.17 o 
 -10   8  13       13.26       12.20      6.72 o 
  -9   8  13       35.82       37.18      9.91 o 
  -8   8  13        4.91        3.13      5.82 o 
  -7   8  13        1.02        2.80      5.47 o 
  -6   8  13        0.02       -5.36      5.36 o 
  -5   8  13       33.76       31.07      4.93 o 
  -4   8  13       68.74       59.07      5.02 o 
  -3   8  13        1.99        2.39      4.47 o 
  -2   8  13        2.72       -6.12      6.12 o 
  -1   8  13       88.30       80.70      6.25 o 
   0   8  13        4.71       -3.19      8.35 o 
   1   8  13       13.71       13.20      9.82 o 
 -10   9  13        5.38       10.66      6.89 o 
  -9   9  13       44.98       33.03      6.86 o 
  -8   9  13        0.17        2.15      6.14 o 
  -7   9  13       12.64       15.21      5.46 o 
  -6   9  13      104.49       96.21      6.29 o 
  -5   9  13       45.24       50.42      8.28 o 
  -4   9  13       34.97       41.98      5.01 o 
  -3   9  13        1.54       -2.66      4.50 o 
  -2   9  13       45.47       51.36      6.78 o 
  -1   9  13       48.62       49.10      7.36 o 
   0   9  13       16.23       12.38     13.23 o 
   1   9  13        4.38        2.10     10.00 o 
 -10  10  13        0.69        7.28      7.95 o 
  -9  10  13       40.78       62.77      7.10 o 
  -8  10  13      114.28      102.93      7.12 o 
  -7  10  13      235.05      220.65      7.90 o 
  -6  10  13       21.94       26.57     13.32 o 
  -5  10  13       72.32       73.44      5.99 o 
  -4  10  13       92.51       94.38      5.42 o 
  -3  10  13       63.31       61.50      5.17 o 
  -2  10  13       21.06       21.83      6.51 o 
  -1  10  13       17.35       18.47      7.31 o 
   0  10  13        4.46        7.41      9.18 o 
 -10  11  13       41.69       59.70     12.65 o 
  -9  11  13       96.90      106.53      7.74 o 
  -8  11  13        0.09        0.22      6.29 o 
  -7  11  13      112.98      122.60      7.14 o 
  -6  11  13      148.81      146.70      7.23 o 
  -5  11  13       20.68       15.22      5.68 o 
  -4  11  13        0.09        6.44      4.72 o 
  -3  11  13        0.27       -3.00      4.85 o 
  -2  11  13        2.30        7.53      6.88 o 
  -1  11  13       33.01       27.80     11.10 o 
   0  11  13       30.07       32.65      9.30 o 
 -10  12  13        2.85        6.95     10.91 o 
  -9  12  13       28.96       29.49      6.98 o 
  -8  12  13        0.11       -5.85      6.31 o 
  -7  12  13       15.87       15.07      8.23 o 
  -6  12  13        7.90       14.02      5.77 o 
  -5  12  13        0.50        0.54      5.51 o 
  -4  12  13        0.18        3.41      5.61 o 
  -3  12  13        6.39        2.76      4.99 o 
  -2  12  13        9.05        0.61      6.75 o 
  -1  12  13        1.50       -1.04     12.52 o 
   0  12  13       39.86       44.58      8.23 o 
  -9  13  13        5.66        6.60      7.02 o 
  -8  13  13        1.77        3.08      6.54 o 
  -7  13  13        2.94        4.41      5.98 o 
  -6  13  13       70.37       55.63      6.24 o 
  -5  13  13       12.15       17.59      5.91 o 
  -4  13  13        5.69       12.73      5.58 o 
  -3  13  13       26.88       30.87      9.20 o 
  -2  13  13       49.00       39.30      7.41 o 
  -1  13  13       37.31       24.17      7.74 o 
   0  13  13        0.42       -7.82      7.82 o 
  -9  14  13        1.91       -0.82      7.00 o 
  -8  14  13        4.20       -5.15      7.64 o 
  -7  14  13        2.23        1.11      6.25 o 
  -6  14  13       87.57       92.76      7.05 o 
  -5  14  13      130.86      129.40      7.04 o 
  -4  14  13       21.20       19.22      6.28 o 
  -3  14  13       11.39       19.63      7.19 o 
  -2  14  13        5.01        0.09      7.50 o 
  -1  14  13       10.55        4.32      7.67 o 
   0  14  13        0.07        1.97      7.98 o 
  -9  15  13       13.69       22.96      7.24 o 
  -8  15  13        0.25        0.99     10.37 o 
  -7  15  13        6.15       14.50      6.67 o 
  -6  15  13        2.27        6.92      6.23 o 
  -5  15  13        3.03       -4.93      6.02 o 
  -4  15  13        7.60        1.48      5.83 o 
  -3  15  13        3.97       -0.57      7.23 o 
  -2  15  13        1.46        6.72      7.39 o 
  -1  15  13        0.15       10.09     11.24 o 
  -9  16  13        2.07       -6.56     15.10 o 
  -8  16  13       52.40       57.79      7.45 o 
  -7  16  13       71.15       74.87      7.34 o 
  -6  16  13       77.57       65.39      6.76 o 
  -5  16  13        8.58        4.60      6.02 o 
  -4  16  13        5.47       16.66      6.41 o 
  -3  16  13       14.27       12.55      7.72 o 
  -2  16  13       14.13       13.07      9.19 o 
  -1  16  13        7.04       10.22     10.33 o 
  -8  17  13        4.52       -0.66      7.90 o 
  -7  17  13       16.88       14.16      6.82 o 
  -6  17  13       36.74       22.59      6.85 o 
  -5  17  13        0.64        5.80      6.31 o 
  -4  17  13        3.31        4.13      6.17 o 
  -3  17  13        0.16        8.74      7.64 o 
  -2  17  13        4.17       11.60      7.84 o 
  -1  17  13        8.51       -8.05      8.05 o 
  -8  18  13        2.00       -4.18      7.23 o 
  -7  18  13        4.20        8.41      6.84 o 
  -6  18  13       33.20       29.47      6.93 o 
  -5  18  13        3.62        0.87      6.45 o 
  -4  18  13       18.19       20.98      6.75 o 
  -3  18  13       42.34       39.72      7.99 o 
  -2  18  13        0.78       -3.19      8.08 o 
  -7  19  13        1.28       -5.95      7.15 o 
  -6  19  13        1.78       -6.63      6.83 o 
  -5  19  13        4.67       -1.49      6.35 o 
  -4  19  13       12.98        6.07      8.01 o 
  -3  19  13       16.75        1.82      9.21 o 
  -2  19  13        7.67        5.16     10.87 o 
  -7  20  13       11.91       28.37     13.64 o 
  -6  20  13       13.45       -2.70      6.81 o 
  -5  20  13        1.40        6.44      6.86 o 
  -4  20  13       19.45       20.28     10.33 o 
  -3  20  13        8.80        0.26     10.22 o 
  -5  21  13        6.43       12.86      7.09 o 
  -4  21  13       13.10       21.56      8.58 o 
 -10   0  14      108.35      133.64     11.65 o 
  -9   0  14      290.03      295.62     10.74 o 
  -8   0  14       44.53       50.20      8.84 o 
  -7   0  14      198.98      194.29     10.36 o 
  -6   0  14        1.35        7.56      7.16 o 
  -5   0  14      400.33      362.94     12.81 o 
  -4   0  14       80.12       79.97      8.74 o 
  -3   0  14       68.24       66.64      6.67 o 
  -2   0  14       10.94       15.00      6.35 o 
  -1   0  14        1.05      -10.39     11.70 o 
   0   0  14       25.79       30.51     12.58 o 
 -10   1  14        0.16        5.04      7.14 o 
  -9   1  14       14.29       17.87      6.42 o 
  -8   1  14       18.72       16.67      5.31 o 
  -7   1  14       57.95       54.03      5.30 o 
  -6   1  14       65.73       59.59      5.62 o 
  -5   1  14        0.37       -2.92      4.54 o 
  -4   1  14       20.64       14.64      4.25 o 
  -3   1  14        9.36        6.14      4.27 o 
  -2   1  14        0.88        9.14      4.65 o 
  -1   1  14       51.99       51.94      8.80 o 
   0   1  14       40.69       36.42      9.95 o 
 -10   2  14        0.13       -5.38      6.76 o 
  -9   2  14        3.38       -0.63      6.32 o 
  -8   2  14       21.02       11.59      5.89 o 
  -7   2  14        0.15       -2.86      4.83 o 
  -6   2  14       21.71       29.53      4.83 o 
  -5   2  14       12.72        5.88      4.66 o 
  -4   2  14       35.06       24.00      4.27 o 
  -3   2  14       26.49       28.69      4.26 o 
  -2   2  14       38.19       42.45      5.82 o 
  -1   2  14        0.24        5.05      9.58 o 
   0   2  14        4.21        6.93      9.45 o 
 -10   3  14        8.01       10.56      6.80 o 
  -9   3  14        6.04       11.22      6.20 o 
  -8   3  14       19.89       27.67      7.12 o 
  -7   3  14        2.21        6.25      5.00 o 
  -6   3  14        8.34        6.30      4.41 o 
  -5   3  14       58.89       59.01      6.59 o 
  -4   3  14        1.11        2.54      4.55 o 
  -3   3  14       17.48       16.80      4.33 o 
  -2   3  14        0.47       -1.45      5.39 o 
  -1   3  14        1.29       15.57      8.38 o 
   0   3  14       10.89       27.88      9.72 o 
 -10   4  14        8.38       -2.15      7.71 o 
  -9   4  14       31.14       31.04      8.49 o 
  -8   4  14        5.23        8.04      5.49 o 
  -7   4  14       36.86       19.24      5.36 o 
  -6   4  14       25.17       23.97      4.91 o 
  -5   4  14       14.89       21.24      4.66 o 
  -4   4  14      118.50      103.10      5.47 o 
  -3   4  14       92.64       96.07      5.00 o 
  -2   4  14        9.78       15.04      5.65 o 
  -1   4  14        9.33        5.03      8.25 o 
   0   4  14        8.59       19.77      9.69 o 
 -10   5  14        5.90       12.35      8.63 o 
  -9   5  14       29.41       14.46      6.04 o 
  -8   5  14       19.74       34.02      7.40 o 
  -7   5  14       41.63       41.65      5.37 o 
  -6   5  14        6.19       11.32      4.88 o 
  -5   5  14       20.62       12.90      4.93 o 
  -4   5  14      106.37       99.84      5.32 o 
  -3   5  14        0.17       -0.88      4.19 o 
  -2   5  14       10.95       13.25      7.52 o 
  -1   5  14        0.15       -2.31      8.52 o 
   0   5  14        2.22       -9.31      9.31 o 
 -10   6  14        6.00       -1.91      6.16 o 
  -9   6  14        7.69        4.53      5.96 o 
  -8   6  14        0.64       -5.52      5.52 o 
  -7   6  14       20.81       11.09      5.26 o 
  -6   6  14       93.06       81.91      5.49 o 
  -5   6  14       43.36       32.26      5.07 o 
  -4   6  14       21.90       12.18      5.49 o 
  -3   6  14       22.87       17.87      5.02 o 
  -2   6  14       45.25       26.02      5.99 o 
  -1   6  14        0.05        4.72      8.72 o 
   0   6  14        5.95        0.95     15.96 o 
 -10   7  14       13.66       17.70      8.00 o 
  -9   7  14        0.51        4.21      6.46 o 
  -8   7  14       12.85       19.02      5.58 o 
  -7   7  14       26.26       21.34      5.41 o 
  -6   7  14        9.09        2.81      5.06 o 
  -5   7  14       37.36       42.36      5.26 o 
  -4   7  14        1.67        7.35      4.97 o 
  -3   7  14        0.65        2.97      5.36 o 
  -2   7  14       29.31       12.31     12.95 o 
  -1   7  14       67.40       72.86      6.75 o 
   0   7  14        7.76        7.72      9.76 o 
 -10   8  14       15.54       11.11      6.86 o 
  -9   8  14        8.25        7.86      6.70 o 
  -8   8  14        2.57       -1.56      6.60 o 
  -7   8  14        0.20        5.01      5.39 o 
  -6   8  14       46.07       53.40      5.59 o 
  -5   8  14       57.72       66.38      5.46 o 
  -4   8  14       25.51       23.73      5.02 o 
  -3   8  14        8.94        6.77      5.48 o 
  -2   8  14        5.50        6.87      6.91 o 
  -1   8  14       27.33       26.94      7.49 o 
   0   8  14        8.20       14.41     14.25 o 
 -10   9  14        2.45       20.00      7.34 o 
  -9   9  14        5.42       12.55      6.74 o 
  -8   9  14       34.20       33.21      6.64 o 
  -7   9  14        2.56       -1.71      6.04 o 
  -6   9  14        4.72        3.72      5.13 o 
  -5   9  14        1.75        1.20      5.06 o 
  -4   9  14       11.19       11.32      5.01 o 
  -3   9  14       19.51       25.83      6.81 o 
  -2   9  14        2.56       10.72      7.00 o 
  -1   9  14        5.66        3.32      7.30 o 
   0   9  14       22.92       14.11     13.12 o 
 -10  10  14       15.30       21.93      7.31 o 
  -9  10  14        2.16        3.16      6.84 o 
  -8  10  14        0.24       -3.57      7.61 o 
  -7  10  14        2.72        6.09      6.30 o 
  -6  10  14       19.15       32.10      6.15 o 
  -5  10  14       21.65       13.84      5.07 o 
  -4  10  14        1.82        8.14      5.03 o 
  -3  10  14       16.87        8.38      6.74 o 
  -2  10  14       77.36       59.65      7.72 o 
  -1  10  14        8.31        3.36      7.43 o 
  -9  11  14        0.21       11.10      6.88 o 
  -8  11  14        9.95       22.03      6.71 o 
  -7  11  14       55.52       55.18      6.60 o 
  -6  11  14       27.37       30.98      6.02 o 
  -5  11  14        6.36        9.61      5.17 o 
  -4  11  14        4.00        3.62      5.17 o 
  -3  11  14        2.87        3.79      7.04 o 
  -2  11  14       11.84       11.82      7.30 o 
  -1  11  14        2.95       -7.76      7.76 o 
  -9  12  14        6.28       13.71      7.03 o 
  -8  12  14        2.44        7.86      6.58 o 
  -7  12  14        0.40       -2.89      6.39 o 
  -6  12  14      105.62      117.15      7.30 o 
  -5  12  14        8.39       -3.67      5.25 o 
  -4  12  14       26.49       30.88      5.50 o 
  -3  12  14        3.03        6.67      7.28 o 
  -2  12  14       11.82       -3.40      7.56 o 
  -1  12  14       27.25       20.88      8.17 o 
  -9  13  14        1.26       -0.09      7.28 o 
  -8  13  14        0.92       -1.67      6.69 o 
  -7  13  14        0.06       -2.83      6.59 o 
  -6  13  14        0.59       -6.01      6.01 o 
  -5  13  14        8.10        4.32      5.93 o 
  -4  13  14        0.52        8.52      5.52 o 
  -3  13  14        0.06       -3.55      7.86 o 
  -2  13  14        3.31       -0.43      7.72 o 
  -1  13  14        0.05       -7.70      7.72 o 
  -9  14  14       25.27       13.56      7.49 o 
  -8  14  14       12.69       18.39      7.21 o 
  -7  14  14       10.86        0.51      6.46 o 
  -6  14  14       56.35       69.85      6.93 o 
  -5  14  14       27.22       28.17      6.28 o 
  -4  14  14        9.62       11.64      5.57 o 
  -3  14  14       14.72       13.13      7.93 o 
  -2  14  14        1.87        4.41      7.73 o 
  -1  14  14       10.88       10.38     14.18 o 
  -8  15  14       49.45       52.31      9.97 o 
  -7  15  14       30.08       30.91      7.13 o 
  -6  15  14        6.66        7.84      6.68 o 
  -5  15  14        1.33        6.99      6.62 o 
  -4  15  14       10.27       -0.23      6.53 o 
  -3  15  14        0.72        3.95     10.39 o 
  -2  15  14       34.00       28.61      8.18 o 
  -8  16  14        0.26       -7.07      7.07 o 
  -7  16  14        0.60        5.00      6.71 o 
  -6  16  14        0.84       -6.41      6.41 o 
  -5  16  14        5.96        4.28      6.63 o 
  -4  16  14        0.13       -3.66      7.97 o 
  -3  16  14       41.69       39.70      8.52 o 
  -2  16  14        4.56        7.69      8.10 o 
  -7  17  14        0.54       -7.05      7.05 o 
  -6  17  14       20.70       10.89      6.90 o 
  -5  17  14       12.09       21.12      7.05 o 
  -4  17  14        0.73        6.76      7.72 o 
  -3  17  14        0.66       -0.38      7.84 o 
  -7  18  14       16.89        5.84      7.22 o 
  -6  18  14       13.33        6.81      6.99 o 
  -5  18  14        0.41        6.00      7.00 o 
  -4  18  14       29.31       24.73     13.39 o 
  -3  18  14       19.88       21.93      8.70 o 
  -6  19  14       42.44       36.98      7.41 o 
  -5  19  14       25.81       16.97      7.24 o 
  -4  19  14        0.00        0.49      8.21 o 
 -10   1  15        3.06       17.29      8.42 o 
  -9   1  15        7.93       19.96      6.94 o 
  -8   1  15        7.97       23.33      6.21 o 
  -7   1  15        1.12       -2.44      5.75 o 
  -6   1  15        0.51       -5.01      5.01 o 
  -5   1  15       18.42       22.65      4.79 o 
  -4   1  15        8.33        7.26      4.58 o 
  -3   1  15       12.78       10.18      4.66 o 
  -2   1  15        1.19       16.87      8.68 o 
  -1   1  15        0.02       -9.06      9.06 o 
 -10   2  15        7.95       19.08      7.25 o 
  -9   2  15        5.18       10.97      6.74 o 
  -8   2  15        5.82        3.89      6.41 o 
  -7   2  15        1.19        4.46      5.30 o 
  -6   2  15        4.88        6.73      5.14 o 
  -5   2  15        0.21       -3.46      4.94 o 
  -4   2  15       20.53       16.77      4.65 o 
  -3   2  15        0.05       -5.29      6.03 o 
  -2   2  15       74.41       66.88      9.13 o 
  -1   2  15       11.57       -4.04      9.21 o 
 -10   3  15       10.90       13.15      7.03 o 
  -9   3  15       12.92        9.94      9.20 o 
  -8   3  15        2.92        6.59      5.47 o 
  -7   3  15        1.05        1.81      6.51 o 
  -6   3  15       63.92       67.37      6.57 o 
  -5   3  15        0.59       -4.81      5.04 o 
  -4   3  15       10.55        5.62      4.48 o 
  -3   3  15       14.01       12.62      4.62 o 
  -2   3  15       11.65       11.60      7.15 o 
  -1   3  15        0.16        2.52      9.23 o 
 -10   4  15        3.53       14.58      6.54 o 
  -9   4  15       25.17       42.44      6.36 o 
  -8   4  15       57.68       62.63      6.16 o 
  -7   4  15       24.32       26.07      5.64 o 
  -6   4  15        7.78       15.00      5.74 o 
  -5   4  15       32.27       28.95      6.02 o 
  -4   4  15        5.95        4.37      4.58 o 
  -3   4  15        6.16        9.39      4.66 o 
  -2   4  15       21.67       12.65      6.29 o 
  -1   4  15        0.84       -8.74      8.74 o 
 -10   5  15       32.18       34.44      6.79 o 
  -9   5  15       12.87       17.81      6.33 o 
  -8   5  15        0.48       10.66      5.65 o 
  -7   5  15       10.79        5.51      5.38 o 
  -6   5  15      177.15      155.20      6.63 o 
  -5   5  15      127.05      134.34      7.25 o 
  -4   5  15       21.19       14.17      8.21 o 
  -3   5  15        1.45       -2.69      5.86 o 
  -2   5  15       28.66       25.67      7.18 o 
  -1   5  15       48.16       44.10      9.88 o 
 -10   6  15        3.08       15.74      6.53 o 
  -9   6  15        0.05        6.02      5.99 o 
  -8   6  15        0.84       -0.55      5.46 o 
  -7   6  15        2.16       -5.42      5.42 o 
  -6   6  15        2.79        7.08      5.27 o 
  -5   6  15        0.12        7.40      6.56 o 
  -4   6  15        2.65        1.63      5.67 o 
  -3   6  15       26.54       11.43      6.94 o 
  -2   6  15       42.00       37.46      7.72 o 
  -1   6  15        1.11       12.52      9.61 o 
 -10   7  15        4.26       10.35      6.48 o 
  -9   7  15        0.61        3.00      6.05 o 
  -8   7  15       17.61       24.30      6.09 o 
  -7   7  15        7.65        1.36      5.40 o 
  -6   7  15        4.36        1.27      5.35 o 
  -5   7  15       10.53        8.50      5.27 o 
  -4   7  15        7.03       -0.48      5.78 o 
  -3   7  15        0.59        0.92      7.21 o 
  -2   7  15        9.16        9.47      8.79 o 
  -1   7  15        0.02       -7.54     14.03 o 
 -10   8  15        0.24        6.89      6.77 o 
  -9   8  15       23.50       19.97      7.91 o 
  -8   8  15       37.39       35.15      7.14 o 
  -7   8  15        0.10       -0.52      6.39 o 
  -6   8  15        0.16        6.35      5.39 o 
  -5   8  15        6.34       -0.29      5.31 o 
  -4   8  15        0.63       -4.50      5.90 o 
  -3   8  15        5.23        2.25      7.46 o 
  -2   8  15        0.01        7.56      7.81 o 
  -1   8  15        4.65       24.15     13.61 o 
  -9   9  15       16.37       25.53      6.62 o 
  -8   9  15        5.77        7.38      5.89 o 
  -7   9  15        0.51       -3.77      5.41 o 
  -6   9  15        3.41        1.43      5.41 o 
  -5   9  15        3.38       11.33      5.41 o 
  -4   9  15       17.38       22.05      6.04 o 
  -3   9  15        0.66       -3.01      7.44 o 
  -2   9  15       24.17       18.71     10.28 o 
  -9  10  15       37.45       37.75      7.38 o 
  -8  10  15       51.34       69.16      7.53 o 
  -7  10  15       40.27       40.19      6.21 o 
  -6  10  15        0.37        4.09      5.74 o 
  -5  10  15       85.63       85.80      6.19 o 
  -4  10  15       14.63       11.33      5.56 o 
  -3  10  15       10.17        9.83      7.74 o 
  -2  10  15        0.65       -0.05      7.63 o 
  -9  11  15        0.10        5.16      7.41 o 
  -8  11  15        9.53       14.70      6.82 o 
  -7  11  15       23.32       21.23      7.79 o 
  -6  11  15        0.21       -0.02      5.66 o 
  -5  11  15        0.11        0.72      5.70 o 
  -4  11  15        6.85        0.15      5.64 o 
  -3  11  15        0.56        5.01      7.58 o 
  -2  11  15        3.99       -3.35     13.87 o 
  -9  12  15       72.27       83.51      8.01 o 
  -8  12  15       19.73       21.99      7.31 o 
  -7  12  15        0.46       -2.14      6.63 o 
  -6  12  15        4.28        9.82      5.89 o 
  -5  12  15       10.27        0.00      5.83 o 
  -4  12  15        2.11       -4.45      6.71 o 
  -3  12  15       25.91       12.21      7.81 o 
  -2  12  15        1.04        5.49      8.26 o 
  -8  13  15        2.52       -4.55      6.96 o 
  -7  13  15        0.52       -0.24      6.89 o 
  -6  13  15       11.95        8.56      9.87 o 
  -5  13  15        0.55        4.71      5.80 o 
  -4  13  15        0.19        3.31      7.81 o 
  -3  13  15        0.57       -4.13     11.65 o 
  -8  14  15        0.25       11.04      7.24 o 
  -7  14  15        1.65       15.36      6.80 o 
  -6  14  15        6.95        5.92      6.87 o 
  -5  14  15       11.82        5.19      6.13 o 
  -4  14  15        7.10       13.72      7.91 o 
  -3  14  15       36.01       29.61      8.69 o 
  -8  15  15        1.05        8.59     10.43 o 
  -7  15  15        0.05       -0.92      7.03 o 
  -6  15  15        1.99        5.63      7.36 o 
  -5  15  15       42.82       50.86      6.53 o 
  -4  15  15       36.00       29.96      8.02 o 
  -3  15  15        0.03       -3.51      8.58 o 
  -7  16  15       26.65       26.04      7.50 o 
  -6  16  15        0.56        6.53      7.07 o 
  -5  16  15       21.60       10.45      6.25 o 
  -4  16  15       17.33       18.73      8.77 o 
  -6  17  15        7.55        2.43      6.96 o 
  -5  17  15        0.44       -6.12      8.13 o 
 -10   0  16        2.47       17.37     15.65 o 
  -9   0  16        4.19       30.83     15.32 o 
  -8   0  16       24.21       44.56      9.34 o 
  -7   0  16       68.45       64.61     11.87 o 
  -6   0  16       13.08       22.04      7.45 o 
  -5   0  16       23.98       11.38      6.78 o 
  -4   0  16       10.19        0.61      6.97 o 
  -3   0  16        1.72       -0.71      7.15 o 
  -2   0  16        6.41        3.43     13.20 o 
 -10   1  16        6.38        8.86     10.58 o 
  -9   1  16       14.84       16.07      8.15 o 
  -8   1  16       30.06       34.88      8.18 o 
  -7   1  16        1.65       -0.57      5.50 o 
  -6   1  16        1.32        1.55      5.00 o 
  -5   1  16        6.55       10.98      4.96 o 
  -4   1  16        0.25       -0.13      4.91 o 
  -3   1  16        8.77        1.24      6.20 o 
  -2   1  16       19.83       27.89     11.53 o 
 -10   2  16        3.52       -5.35     10.35 o 
  -9   2  16        3.23        9.63      7.85 o 
  -8   2  16        0.95        3.67      6.70 o 
  -7   2  16        7.75        0.34      6.21 o 
  -6   2  16        2.25        2.32      5.46 o 
  -5   2  16        6.37        5.17      4.93 o 
  -4   2  16       11.60        0.86      5.94 o 
  -3   2  16        3.33        0.47      6.25 o 
  -2   2  16        1.10        6.06      9.55 o 
 -10   3  16        1.17        7.96      6.71 o 
  -9   3  16       18.28       16.89      6.33 o 
  -8   3  16       31.54       36.72      9.94 o 
  -7   3  16        6.55        8.82      6.24 o 
  -6   3  16       17.10       12.45      6.27 o 
  -5   3  16       24.41       21.25      5.75 o 
  -4   3  16       32.69       27.65      5.14 o 
  -3   3  16        8.28        2.77      6.48 o 
  -2   3  16        2.30       -8.60      9.38 o 
 -10   4  16        0.70       10.44     14.06 o 
  -9   4  16        2.69        4.71      6.21 o 
  -8   4  16       12.25       17.64      6.06 o 
  -7   4  16        4.56       11.55      6.19 o 
  -6   4  16        5.09       -2.46      6.09 o 
  -5   4  16        1.46        8.66      6.21 o 
  -4   4  16        6.57       14.59      5.61 o 
  -3   4  16        3.97        1.17      9.97 o 
  -2   4  16        4.59        4.89      9.39 o 
  -9   5  16       32.83       41.45      6.58 o 
  -8   5  16        2.94        6.80      6.17 o 
  -7   5  16        8.95       17.68      5.76 o 
  -6   5  16        2.58        2.31      6.23 o 
  -5   5  16        1.01       -3.23      6.03 o 
  -4   5  16        6.97        8.52      5.61 o 
  -3   5  16       26.94       19.94      7.50 o 
  -2   5  16        0.58      -10.02     14.00 o 
  -9   6  16        5.04       16.37      6.39 o 
  -8   6  16        0.05        1.76      7.26 o 
  -7   6  16        7.84        9.07      5.92 o 
  -6   6  16        2.62        4.61      6.41 o 
  -5   6  16        1.84       10.98      6.48 o 
  -4   6  16        1.43        1.14      5.70 o 
  -3   6  16        5.42       -6.35      7.68 o 
  -2   6  16        5.92       13.83     13.41 o 
  -9   7  16        6.32        8.63      6.54 o 
  -8   7  16        1.45        2.73      6.00 o 
  -7   7  16        0.31       -3.56      5.87 o 
  -6   7  16        0.34       -3.42      5.77 o 
  -5   7  16       25.31       10.38      6.49 o 
  -4   7  16        0.74       -4.88      6.23 o 
  -3   7  16        1.58       -7.62      7.62 o 
  -2   7  16        0.35      -11.01     14.56 o 
  -9   8  16       27.65       29.16      9.50 o 
  -8   8  16        0.34        2.83      6.31 o 
  -7   8  16        3.96        3.93      7.89 o 
  -6   8  16       29.29       25.88      6.05 o 
  -5   8  16       13.77        9.54      6.61 o 
  -4   8  16        2.44        0.49      7.78 o 
  -3   8  16        8.68        8.10      8.12 o 
  -9   9  16       19.37       33.53      7.01 o 
  -8   9  16        1.50       -2.35      6.46 o 
  -7   9  16        3.01        3.17      6.19 o 
  -6   9  16        2.92        7.21      5.85 o 
  -5   9  16        4.27       12.92      6.84 o 
  -4   9  16        1.95        0.62      7.46 o 
  -3   9  16        0.34       -8.02      8.02 o 
  -8  10  16       15.74       12.94      6.67 o 
  -7  10  16       31.76       26.44      6.39 o 
  -6  10  16        0.05       -4.99      6.68 o 
  -5  10  16        9.15        5.24      7.14 o 
  -4  10  16        0.76        8.47      8.56 o 
  -3  10  16        0.79       -7.88      7.88 o 
  -8  11  16       27.33       37.91      6.93 o 
  -7  11  16        8.65        9.54      6.42 o 
  -6  11  16        2.62       -6.06      6.06 o 
  -5  11  16       13.74        7.46      6.02 o 
  -4  11  16       14.79       -0.88      9.86 o 
  -3  11  16       10.13        0.53     13.19 o 
  -8  12  16        3.30        9.77      7.22 o 
  -7  12  16       14.19       20.01      7.69 o 
  -6  12  16       62.41       50.74      6.64 o 
  -5  12  16        1.66        3.20      5.98 o 
  -4  12  16       11.60       17.94      8.31 o 
  -7  13  16        0.01       -1.09      6.21 o 
  -6  13  16        9.90       17.95      6.45 o 
  -5  13  16       14.16       16.59      6.48 o 
  -4  13  16        0.43        0.72      8.52 o 
  -6  14  16        0.24       -5.78      6.34 o 
  -5  14  16        1.78       -0.84      7.16 o 
  -9   1  17       32.56       23.18      8.45 o 
  -8   1  17        0.58        5.29      8.25 o 
  -7   1  17       27.43       25.42      6.47 o 
  -6   1  17        2.45       -0.03      6.01 o 
  -5   1  17       13.19        8.30      5.25 o 
  -4   1  17        1.62       -2.25      5.26 o 
  -3   1  17        0.09       -9.34      9.34 o 
  -9   2  17        6.88       11.69      9.23 o 
  -8   2  17        6.84       13.00      7.13 o 
  -7   2  17        1.74       -4.76      8.15 o 
  -6   2  17        4.80        6.02      5.93 o 
  -5   2  17       14.20       24.71      5.90 o 
  -4   2  17        1.60        2.83      5.25 o 
  -3   2  17        0.01       -9.40      9.40 o 
  -9   3  17       44.87       41.36      7.57 o 
  -8   3  17        6.76        2.16      7.08 o 
  -7   3  17        1.46        8.73      7.46 o 
  -6   3  17       10.40        4.35      6.01 o 
  -5   3  17        1.86        8.29      5.92 o 
  -4   3  17        0.13        6.50      6.03 o 
  -9   4  17        2.23        3.43      8.14 o 
  -8   4  17        7.84        4.98      6.83 o 
  -7   4  17        2.93       -0.82      6.67 o 
  -6   4  17        2.85        1.95      6.87 o 
  -5   4  17        8.11        0.89      8.47 o 
  -4   4  17        0.13        0.72      7.04 o 
  -9   5  17        1.14        1.90      7.94 o 
  -8   5  17        0.08       11.87      7.04 o 
  -7   5  17        8.77       14.46      7.07 o 
  -6   5  17       23.31       21.68      6.98 o 
  -5   5  17        5.05        3.36      5.92 o 
  -4   5  17       34.84       24.61     14.54 o 
  -8   6  17       13.52       16.52      6.42 o 
  -7   6  17        6.73        8.06      7.03 o 
  -6   6  17        0.62        2.57      6.74 o 
  -5   6  17        0.00       -4.91      6.09 o 
  -4   6  17        3.77        1.59      8.10 o 
  -8   7  17        1.51       -6.74      6.74 o 
  -7   7  17        0.59       -4.11      6.30 o 
  -6   7  17        0.43       -6.07      7.00 o 
  -5   7  17        0.82        3.99      7.06 o 
  -4   7  17        9.29       12.00      8.30 o 
  -8   8  17        4.30       -4.16      6.50 o 
  -7   8  17        3.10        2.77      9.38 o 
  -6   8  17       15.39       34.55      7.49 o 
  -5   8  17        5.01        9.66      6.98 o 
  -4   8  17       13.52        7.76     14.66 o 
  -7   9  17        6.25        8.36      6.46 o 
  -6   9  17        0.10       -0.30      6.91 o 
  -5   9  17        2.03        3.29      7.18 o 
  -7  10  17        0.24       -0.67      6.46 o 
  -6  10  17        0.02        1.25      6.31 o 
  -5  10  17        0.52       -2.91     14.31 o 
  -7   0  18        3.93       21.14     10.97 o 
  -6   0  18       53.80       49.39     10.88 o 
  -7   1  18        2.71        2.25      6.44 o 
  -6   1  18        3.86        0.83      6.29 o 
  -7   2  18        2.84       11.68      6.35 o 
  -6   2  18       37.84       30.16      6.58 o 
  -7   3  18        6.29       11.11      6.61 o 
  -6   3  18        0.01       -1.56      6.27 o 
                                                 
